# Supplementary material for: 1-(3-Ammonio­methyl-2,4,6-trimethyl­benz­yl)-3-(2,4,6-trimethyl­phen­yl)imidazol-1-ium dibromide monohydrate
Source: Acta Crystallogr Sect E Struct Rep Online. 2009 Apr 10;65(Pt 5):o1023–4. doi: 10.1107/S1600536809012811 (PMC2977708; doi:10.1107/S1600536809012811)
Supplement: Supplementary file 1 [file e-65-o1023-sup1.cif]

##############################################################################
###                                                                        ###
###        Electronic paper (Acta Crystallographica Section E)             ###
###                                                                        ###
##############################################################################
#                                                                            #
# This CIF contains the data in a paper accepted for publication in Acta     #
# Crystallographica Section E. It conforms to the requirements of Notes      #
# for Authors for Section E, and has been peer reviewed under the auspices   #
# of the IUCr Commission on Journals.                                        #
#                                                                            #
# Full details of the Crystallographic Information File format               #
# are given in the paper "The Crystallographic Information File (CIF):       #
# a New Standard Archive File for Crystallography" by S. R. Hall, F. H.      #
# Allen and I. D. Brown [Acta Cryst. (1991), A47, 655-685].                  #
#                                                                            #
# The current version of the core CIF dictionary is obtainable from          #
# ftp://ftp.iucr.org/pub/cif_core.dic. The current version number is 2.4.    #
#                                                                            #
# Software is freely available for graphical display of the structure(s) in  #
# this CIF.  For information consult the CIF home page http://www.iucr.org/  #
# cif/home.html                                                              #
#                                                                            #
# This file may be used for bona fide research purposes within the           #
# scientific community so long as proper attribution is given to the journal # 
# article from which it was obtained.                                        #
#                                                                            #
##############################################################################
                                             
data_I
_audit_creation_method     SHELXL-97
_chemical_name_systematic
;
1-(3-Ammoniomethyl-2,4,6-trimethylbenzyl)-3-(2,4,6-trimethylphenyl)imidazol-
1-ium dibromide monohydrate
;
_chemical_name_common     ?
_chemical_formula_moiety     'C25 H35 N3 2+, 2(Br -), H2 O'
_chemical_formula_sum     'C25 H37 Br2 N3 O'
_chemical_formula_iupac     'C25 H35 N3 2+, 2Br -, H2 O'
_chemical_formula_weight     555.40
_chemical_melting_point     501
_symmetry_cell_setting     Triclinic
_symmetry_space_group_name_H-M     'P -1'
_symmetry_space_group_name_hall     '-P 1'
loop_
    _symmetry_equiv_pos_as_xyz
    'x, y, z'
    '-x, -y, -z'
_cell_length_a     10.594(4)
_cell_length_b     10.800(3)
_cell_length_c     13.193(4)
_cell_angle_alpha     66.48(4)
_cell_angle_beta     70.26(4)
_cell_angle_gamma     80.58(3)
_cell_volume     1302.0(9)
_cell_formula_units_Z     2
_cell_measurement_reflns_used     23
_cell_measurement_theta_min     4.50
_cell_measurement_theta_max     7.78
_cell_measurement_temperature     294(2)
_exptl_crystal_description     block
_exptl_crystal_colour     colourless
_exptl_crystal_size_max     0.50
_exptl_crystal_size_mid     0.46
_exptl_crystal_size_min     0.40
_exptl_crystal_density_diffrn     1.417
_exptl_crystal_density_meas     ?
_exptl_crystal_density_method     'not measured'
_exptl_crystal_F_000     572
_exptl_absorpt_coefficient_mu     3.134
_exptl_absorpt_correction_type     sphere
_exptl_absorpt_process_details     '(Farrugia, 1999)'
_exptl_absorpt_correction_T_min     0.3033
_exptl_absorpt_correction_T_max     0.3670
_exptl_special_details
;
;
_diffrn_ambient_temperature     294(2)
_diffrn_radiation_type     MoK\a
_diffrn_radiation_wavelength     0.71073
_diffrn_radiation_source     'fine-focus sealed tube'
_diffrn_radiation_monochromator     graphite
_diffrn_measurement_device_type     'Enraf--Nonius CAD-4'
_diffrn_measurement_method     \w/2\q
_diffrn_detector_area_resol_mean     ?
_diffrn_reflns_number     4856
_diffrn_reflns_av_R_equivalents     0.0071
_diffrn_reflns_av_sigmaI/netI     0.0492
_diffrn_reflns_theta_min     1.77
_diffrn_reflns_theta_max     25.55
_diffrn_reflns_theta_full     25.55
_diffrn_measured_fraction_theta_max     0.994
_diffrn_measured_fraction_theta_full     0.994
_diffrn_reflns_limit_h_min     -12
_diffrn_reflns_limit_h_max     12
_diffrn_reflns_limit_k_min     -4
_diffrn_reflns_limit_k_max     13
_diffrn_reflns_limit_l_min     -14
_diffrn_reflns_limit_l_max     15
_diffrn_standards_number     3
_diffrn_standards_interval_count     300
_diffrn_standards_interval_time     ?
_diffrn_standards_decay_%     2.679
_refine_special_details
;
Refinement of <i>F</i>^2^ against ALL reflections. The weighted <i>R</i>-factor
<i>wR</i> and goodness of fit <i>S</i> are based on <i>F</i>^2^, conventional
<i>R</i>-factors <i>R</i> are based on <i>F</i>, with <i>F</i> set to zero for
negative <i>F</i>^2^. The threshold expression of <i>F</i>^2^ >
\s(<i>F</i>^2^) is used only for calculating <i>R</i>-factors(gt) <i>etc</i>.
and is not relevant to the choice of reflections for refinement.
<i>R</i>-factors based on <i>F</i>^2^ are statistically about twice as large
as those based on <i>F</i>, and <i>R</i>- factors based on ALL data will be
even larger.
;
_reflns_number_total     4745
_reflns_number_gt     2966
_reflns_threshold_expression     I>2\s(I)
_refine_ls_structure_factor_coef     Fsqd
_refine_ls_matrix_type     full
_refine_ls_R_factor_all     0.1105
_refine_ls_R_factor_gt     0.0649
_refine_ls_wR_factor_gt     0.1822
_refine_ls_wR_factor_ref     0.2027
_refine_ls_goodness_of_fit_ref     1.086
_refine_ls_restrained_S_all     1.086
_refine_ls_number_reflns     4745
_refine_ls_number_parameters     300
_refine_ls_number_restraints     4
_refine_ls_hydrogen_treatment     mixed
_refine_ls_weighting_scheme     calc
_refine_ls_weighting_details
           'calc w=1/[\s^2^(Fo^2^)+(0.12P)^2^+0.3033P] where P=(Fo^2^+2Fc^2^)/3'
_atom_sites_solution_hydrogens     mixed
_atom_sites_solution_primary     direct
_atom_sites_solution_secondary     difmap
_refine_ls_shift/su_max     0.000
_refine_ls_shift/su_mean     0.000
_refine_diff_density_max     1.012
_refine_diff_density_min     -0.581
_refine_ls_extinction_method     none
_refine_ls_extinction_coef     ?
loop_
    _atom_type_symbol
    _atom_type_description
    _atom_type_scat_dispersion_real
    _atom_type_scat_dispersion_imag
    _atom_type_scat_source
    'C' 'C' 0.0033 0.0016
                         'International Tables Vol C Tables 4.2.6.8 and 6.1.1.4'
    'H' 'H' 0.0000 0.0000
                         'International Tables Vol C Tables 4.2.6.8 and 6.1.1.4'
    'N' 'N' 0.0061 0.0033
                         'International Tables Vol C Tables 4.2.6.8 and 6.1.1.4'
    'O' 'O' 0.0106 0.0060
                         'International Tables Vol C Tables 4.2.6.8 and 6.1.1.4'
    'Br' 'Br' -0.2901 2.4595
                         'International Tables Vol C Tables 4.2.6.8 and 6.1.1.4'
_computing_data_collection     'DIFRAC (Gabe et al., 1993)'
_computing_cell_refinement     'DIFRAC (Gabe et al., 1993)'
_computing_data_reduction     'NRCVAX (Gabe et al., 1989)'
_computing_structure_solution     'SHELXS97 (Sheldrick, 2008)'
_computing_structure_refinement     'SHELXL97 (Sheldrick, 2008)'
_computing_molecular_graphics     'ORTEP3 for Windows (Farrugia, 1999)'
_computing_publication_material     'SHELXL97 (Sheldrick, 2008)'
loop_
    _atom_site_type_symbol
    _atom_site_label
    _atom_site_fract_x
    _atom_site_fract_y
    _atom_site_fract_z
    _atom_site_U_iso_or_equiv
    _atom_site_adp_type
    _atom_site_calc_flag
    _atom_site_refinement_flags
    _atom_site_occupancy
    _atom_site_disorder_assembly
    _atom_site_disorder_group
    Br Br1 0.05853(7) 0.78890(7) 0.34382(7) 0.0653(3) Uani d . 1 . .
    Br Br2 0.53218(8) 0.62059(8) 0.28647(7) 0.0652(3) Uani d . 1 . .
    O O1 0.3386(6) 0.7953(7) 0.1251(4) 0.0685(14) Uani d D 1 . .
    H H1O1 0.272(4) 0.815(8) 0.170(4) 0.07(3) Uiso d D 1 . .
    H H1O2 0.397(5) 0.764(8) 0.157(5) 0.07(3) Uiso d D 1 . .
    N N1 0.3013(5) 0.4016(4) 0.4497(4) 0.0341(10) Uani d D 1 . .
    H H1N 0.383(3) 0.438(6) 0.413(5) 0.056(19) Uiso d D 1 . .
    N N2 0.3043(4) 0.0868(4) 0.1764(4) 0.0308(9) Uani d . 1 . .
    N N3 0.1566(4) 0.2120(4) 0.0972(4) 0.0336(10) Uani d . 1 . .
    C C1 0.3488(5) 0.1091(5) 0.3941(5) 0.0326(11) Uani d . 1 . .
    C C2 0.4293(5) 0.0520(5) 0.3132(4) 0.0303(11) Uani d . 1 . .
    C C3 0.5697(5) 0.0588(5) 0.2778(5) 0.0339(12) Uani d . 1 . .
    C C4 0.6263(5) 0.1238(5) 0.3225(5) 0.0342(12) Uani d . 1 . .
    H H4 0.7193 0.1254 0.3010 0.041 Uiso calc R 1 . .
    C C5 0.5505(5) 0.1865(5) 0.3978(4) 0.0301(11) Uani d . 1 . .
    C C6 0.4093(5) 0.1809(5) 0.4329(4) 0.0305(11) Uani d . 1 . .
    C C7 0.3254(5) 0.2517(5) 0.5130(5) 0.0341(12) Uani d . 1 . .
    H H7A 0.3699 0.2408 0.5694 0.041 Uiso calc R 1 . .
    H H7B 0.2395 0.2089 0.5548 0.041 Uiso calc R 1 . .
    C C8 0.2255(6) 0.4298(6) 0.3664(5) 0.0455(14) Uani d . 1 . .
    H H8A 0.2643 0.3772 0.3187 0.068 Uiso calc R 1 . .
    H H8B 0.2294 0.5241 0.3183 0.068 Uiso calc R 1 . .
    H H8C 0.1336 0.4064 0.4081 0.068 Uiso calc R 1 . .
    C C9 0.2247(6) 0.4663(6) 0.5380(6) 0.0473(15) Uani d . 1 . .
    H H9A 0.2131 0.5616 0.4984 0.071 Uiso calc R 1 . .
    H H9B 0.2745 0.4511 0.5909 0.071 Uiso calc R 1 . .
    H H9C 0.1384 0.4267 0.5802 0.071 Uiso calc R 1 . .
    C C10 0.1998(5) 0.0854(6) 0.4431(5) 0.0398(13) Uani d . 1 . .
    H H10A 0.1537 0.1555 0.3948 0.060 Uiso calc R 1 . .
    H H10B 0.1678 0.0864 0.5201 0.060 Uiso calc R 1 . .
    H H10C 0.1833 -0.0006 0.4455 0.060 Uiso calc R 1 . .
    C C11 0.6620(6) -0.0024(6) 0.1924(5) 0.0444(14) Uani d . 1 . .
    H H11A 0.6464 -0.0971 0.2215 0.067 Uiso calc R 1 . .
    H H11B 0.7537 0.0100 0.1826 0.067 Uiso calc R 1 . .
    H H11C 0.6444 0.0413 0.1191 0.067 Uiso calc R 1 . .
    C C12 0.6214(6) 0.2566(6) 0.4402(5) 0.0385(12) Uani d . 1 . .
    H H12A 0.6090 0.3526 0.4046 0.058 Uiso calc R 1 . .
    H H12B 0.7154 0.2326 0.4202 0.058 Uiso calc R 1 . .
    H H12C 0.5850 0.2292 0.5229 0.058 Uiso calc R 1 . .
    C C13 0.3650(6) -0.0154(5) 0.2643(5) 0.0351(12) Uani d . 1 . .
    H H13A 0.4318 -0.0707 0.2286 0.042 Uiso calc R 1 . .
    H H13B 0.2960 -0.0741 0.3265 0.042 Uiso calc R 1 . .
    C C14 0.1737(5) 0.1112(5) 0.1895(4) 0.0302(11) Uani d . 1 . .
    H H14 0.1052 0.0644 0.2539 0.036 Uiso calc R 1 . .
    C C15 0.3735(6) 0.1725(6) 0.0688(5) 0.0421(14) Uani d . 1 . .
    H H15 0.4663 0.1750 0.0371 0.050 Uiso calc R 1 . .
    C C16 0.2853(6) 0.2512(6) 0.0174(5) 0.0437(14) Uani d . 1 . .
    H H16 0.3042 0.3187 -0.0562 0.052 Uiso calc R 1 . .
    C C17 0.0284(5) 0.2702(5) 0.0807(5) 0.0350(12) Uani d . 1 . .
    C C18 -0.0477(5) 0.3458(6) 0.1462(5) 0.0378(12) Uani d . 1 . .
    C C19 -0.1741(6) 0.3945(6) 0.1334(5) 0.0417(13) Uani d . 1 . .
    H H19 -0.2271 0.4449 0.1764 0.050 Uiso calc R 1 . .
    C C20 -0.2221(5) 0.3696(6) 0.0589(5) 0.0414(13) Uani d . 1 . .
    C C21 -0.1385(6) 0.3010(6) -0.0093(6) 0.0489(15) Uani d . 1 . .
    H H21 -0.1682 0.2895 -0.0636 0.059 Uiso calc R 1 . .
    C C22 -0.0132(6) 0.2492(6) -0.0001(5) 0.0423(13) Uani d . 1 . .
    C C23 0.0000(7) 0.3743(7) 0.2297(6) 0.0521(16) Uani d . 1 . .
    H H23A -0.0364 0.4603 0.2334 0.078 Uiso calc R 1 . .
    H H23B 0.0963 0.3757 0.2037 0.078 Uiso calc R 1 . .
    H H23C -0.0292 0.3050 0.3052 0.078 Uiso calc R 1 . .
    C C24 -0.3623(7) 0.4168(8) 0.0498(8) 0.066(2) Uani d . 1 . .
    H H24A -0.4166 0.4323 0.1187 0.099 Uiso calc R 1 . .
    H H24B -0.4016 0.3488 0.0413 0.099 Uiso calc R 1 . .
    H H24C -0.3575 0.4993 -0.0164 0.099 Uiso calc R 1 . .
    C C25 0.0750(8) 0.1756(9) -0.0766(8) 0.073(2) Uani d . 1 . .
    H H25A 0.0258 0.1644 -0.1215 0.109 Uiso calc R 1 . .
    H H25B 0.1022 0.0886 -0.0293 0.109 Uiso calc R 1 . .
    H H25C 0.1529 0.2271 -0.1278 0.109 Uiso calc R 1 . .
loop_
    _atom_site_aniso_label
    _atom_site_aniso_U_11
    _atom_site_aniso_U_22
    _atom_site_aniso_U_33
    _atom_site_aniso_U_12
    _atom_site_aniso_U_13
    _atom_site_aniso_U_23
    Br1 0.0458(4) 0.0520(4) 0.0827(6) -0.0118(3) 0.0013(3) -0.0227(4)
    Br2 0.0657(5) 0.0598(5) 0.0600(5) -0.0090(3) -0.0138(4) -0.0137(4)
    O1 0.058(3) 0.106(4) 0.053(3) -0.005(3) -0.016(3) -0.039(3)
    N1 0.036(2) 0.034(2) 0.040(3) -0.0018(19) -0.012(2) -0.020(2)
    N2 0.037(2) 0.028(2) 0.032(2) 0.0007(18) -0.0126(19) -0.0136(19)
    N3 0.033(2) 0.034(2) 0.030(2) -0.0029(18) -0.0117(19) -0.0063(19)
    C1 0.031(3) 0.030(3) 0.034(3) -0.004(2) -0.010(2) -0.009(2)
    C2 0.035(3) 0.024(2) 0.033(3) -0.004(2) -0.012(2) -0.008(2)
    C3 0.036(3) 0.026(3) 0.037(3) 0.003(2) -0.011(2) -0.009(2)
    C4 0.028(3) 0.030(3) 0.042(3) -0.003(2) -0.012(2) -0.009(2)
    C5 0.037(3) 0.022(2) 0.033(3) -0.004(2) -0.019(2) -0.003(2)
    C6 0.037(3) 0.028(3) 0.027(3) -0.006(2) -0.011(2) -0.007(2)
    C7 0.042(3) 0.032(3) 0.031(3) -0.001(2) -0.014(2) -0.011(2)
    C8 0.061(4) 0.035(3) 0.050(4) 0.004(3) -0.036(3) -0.012(3)
    C9 0.051(3) 0.044(3) 0.056(4) 0.004(3) -0.011(3) -0.033(3)
    C10 0.034(3) 0.047(3) 0.048(3) 0.000(2) -0.013(3) -0.027(3)
    C11 0.037(3) 0.050(3) 0.053(4) 0.000(3) -0.009(3) -0.030(3)
    C12 0.042(3) 0.034(3) 0.046(3) -0.007(2) -0.018(3) -0.015(3)
    C13 0.043(3) 0.027(3) 0.040(3) 0.001(2) -0.020(2) -0.013(2)
    C14 0.027(3) 0.033(3) 0.029(3) -0.007(2) -0.007(2) -0.009(2)
    C15 0.029(3) 0.052(3) 0.033(3) -0.004(3) -0.005(2) -0.007(3)
    C16 0.037(3) 0.052(3) 0.033(3) -0.012(3) -0.008(2) -0.005(3)
    C17 0.033(3) 0.036(3) 0.033(3) -0.005(2) -0.010(2) -0.009(2)
    C18 0.039(3) 0.037(3) 0.033(3) -0.004(2) -0.011(2) -0.009(2)
    C19 0.040(3) 0.037(3) 0.039(3) 0.001(2) -0.010(3) -0.008(3)
    C20 0.034(3) 0.036(3) 0.051(4) -0.006(2) -0.017(3) -0.007(3)
    C21 0.054(4) 0.047(3) 0.056(4) -0.004(3) -0.034(3) -0.013(3)
    C22 0.045(3) 0.043(3) 0.045(3) -0.003(3) -0.019(3) -0.017(3)
    C23 0.050(4) 0.067(4) 0.045(4) 0.007(3) -0.018(3) -0.027(3)
    C24 0.049(4) 0.057(4) 0.099(6) 0.004(3) -0.044(4) -0.021(4)
    C25 0.075(5) 0.090(6) 0.084(6) 0.022(4) -0.042(4) -0.059(5)
_geom_special_details
;
All e.s.d.'s (except the e.s.d. in the dihedral angle between two l.s. planes)
are estimated using the full covariance matrix. The cell e.s.d.'s are taken
into account individually in the estimation of e.s.d.'s in distances, angles
and torsion angles; correlations between e.s.d.'s in cell parameters are only
used when they are defined by crystal symmetry. An approximate (isotropic)
treatment of cell e.s.d.'s is used for estimating e.s.d.'s involving l.s.
planes.
;
loop_
    _geom_bond_atom_site_label_1
    _geom_bond_atom_site_label_2
    _geom_bond_site_symmetry_2
    _geom_bond_distance
    _geom_bond_publ_flag
    O1 H1O1 . 0.81(6) ?
    O1 H1O2 . 0.82(6) ?
    N1 C8 . 1.482(7) ?
    N1 C7 . 1.521(7) ?
    N1 C9 . 1.526(7) ?
    N1 H1N . 0.90(5) ?
    N2 C14 . 1.330(6) ?
    N2 C15 . 1.371(7) ?
    N2 C13 . 1.492(7) ?
    N3 C14 . 1.314(6) ?
    N3 C16 . 1.418(7) ?
    N3 C17 . 1.449(7) ?
    C1 C6 . 1.405(7) ?
    C1 C2 . 1.409(7) ?
    C1 C10 . 1.512(7) ?
    C2 C3 . 1.406(7) ?
    C2 C13 . 1.497(7) ?
    C3 C4 . 1.380(8) ?
    C3 C11 . 1.517(7) ?
    C4 C5 . 1.382(7) ?
    C4 H4 . 0.9300 ?
    C5 C6 . 1.412(7) ?
    C5 C12 . 1.503(7) ?
    C6 C7 . 1.510(7) ?
    C7 H7A . 0.9700 ?
    C7 H7B . 0.9700 ?
    C8 H8A . 0.9600 ?
    C8 H8B . 0.9600 ?
    C8 H8C . 0.9600 ?
    C9 H9A . 0.9600 ?
    C9 H9B . 0.9600 ?
    C9 H9C . 0.9600 ?
    C10 H10A . 0.9600 ?
    C10 H10B . 0.9600 ?
    C10 H10C . 0.9600 ?
    C11 H11A . 0.9600 ?
    C11 H11B . 0.9600 ?
    C11 H11C . 0.9600 ?
    C12 H12A . 0.9600 ?
    C12 H12B . 0.9600 ?
    C12 H12C . 0.9600 ?
    C13 H13A . 0.9700 ?
    C13 H13B . 0.9700 ?
    C14 H14 . 0.9300 ?
    C15 C16 . 1.328(8) ?
    C15 H15 . 0.9300 ?
    C16 H16 . 0.9300 ?
    C17 C22 . 1.387(8) ?
    C17 C18 . 1.393(8) ?
    C18 C19 . 1.396(8) ?
    C18 C23 . 1.503(8) ?
    C19 C20 . 1.376(9) ?
    C19 H19 . 0.9300 ?
    C20 C21 . 1.386(9) ?
    C20 C24 . 1.518(8) ?
    C21 C22 . 1.379(8) ?
    C21 H21 . 0.9300 ?
    C22 C25 . 1.511(9) ?
    C23 H23A . 0.9600 ?
    C23 H23B . 0.9600 ?
    C23 H23C . 0.9600 ?
    C24 H24A . 0.9600 ?
    C24 H24B . 0.9600 ?
    C24 H24C . 0.9600 ?
    C25 H25A . 0.9600 ?
    C25 H25B . 0.9600 ?
    C25 H25C . 0.9600 ?
loop_
    _geom_angle_atom_site_label_1
    _geom_angle_atom_site_label_2
    _geom_angle_atom_site_label_3
    _geom_angle_site_symmetry_1
    _geom_angle_site_symmetry_3
    _geom_angle
    _geom_angle_publ_flag
    H1O1 O1 H1O2 . . 109(6) ?
    C8 N1 C7 . . 113.5(4) ?
    C8 N1 C9 . . 108.8(4) ?
    C7 N1 C9 . . 109.4(4) ?
    C8 N1 H1N . . 111(4) ?
    C7 N1 H1N . . 107(4) ?
    C9 N1 H1N . . 108(4) ?
    C14 N2 C15 . . 108.3(4) ?
    C14 N2 C13 . . 125.8(4) ?
    C15 N2 C13 . . 125.9(4) ?
    C14 N3 C16 . . 107.7(4) ?
    C14 N3 C17 . . 125.5(4) ?
    C16 N3 C17 . . 126.7(4) ?
    C6 C1 C2 . . 119.5(5) ?
    C6 C1 C10 . . 120.9(5) ?
    C2 C1 C10 . . 119.5(5) ?
    C3 C2 C1 . . 120.1(5) ?
    C3 C2 C13 . . 120.0(5) ?
    C1 C2 C13 . . 119.9(5) ?
    C4 C3 C2 . . 118.8(5) ?
    C4 C3 C11 . . 118.5(5) ?
    C2 C3 C11 . . 122.7(5) ?
    C3 C4 C5 . . 122.7(5) ?
    C3 C4 H4 . . 118.6 ?
    C5 C4 H4 . . 118.6 ?
    C4 C5 C6 . . 118.7(5) ?
    C4 C5 C12 . . 118.8(5) ?
    C6 C5 C12 . . 122.6(5) ?
    C1 C6 C5 . . 120.0(4) ?
    C1 C6 C7 . . 120.9(5) ?
    C5 C6 C7 . . 119.1(4) ?
    C6 C7 N1 . . 113.2(4) ?
    C6 C7 H7A . . 108.9 ?
    N1 C7 H7A . . 108.9 ?
    C6 C7 H7B . . 108.9 ?
    N1 C7 H7B . . 108.9 ?
    H7A C7 H7B . . 107.8 ?
    N1 C8 H8A . . 109.5 ?
    N1 C8 H8B . . 109.5 ?
    H8A C8 H8B . . 109.5 ?
    N1 C8 H8C . . 109.5 ?
    H8A C8 H8C . . 109.5 ?
    H8B C8 H8C . . 109.5 ?
    N1 C9 H9A . . 109.5 ?
    N1 C9 H9B . . 109.5 ?
    H9A C9 H9B . . 109.5 ?
    N1 C9 H9C . . 109.5 ?
    H9A C9 H9C . . 109.5 ?
    H9B C9 H9C . . 109.5 ?
    C1 C10 H10A . . 109.5 ?
    C1 C10 H10B . . 109.5 ?
    H10A C10 H10B . . 109.5 ?
    C1 C10 H10C . . 109.5 ?
    H10A C10 H10C . . 109.5 ?
    H10B C10 H10C . . 109.5 ?
    C3 C11 H11A . . 109.5 ?
    C3 C11 H11B . . 109.5 ?
    H11A C11 H11B . . 109.5 ?
    C3 C11 H11C . . 109.5 ?
    H11A C11 H11C . . 109.5 ?
    H11B C11 H11C . . 109.5 ?
    C5 C12 H12A . . 109.5 ?
    C5 C12 H12B . . 109.5 ?
    H12A C12 H12B . . 109.5 ?
    C5 C12 H12C . . 109.5 ?
    H12A C12 H12C . . 109.5 ?
    H12B C12 H12C . . 109.5 ?
    N2 C13 C2 . . 110.9(4) ?
    N2 C13 H13A . . 109.5 ?
    C2 C13 H13A . . 109.5 ?
    N2 C13 H13B . . 109.5 ?
    C2 C13 H13B . . 109.5 ?
    H13A C13 H13B . . 108.1 ?
    N3 C14 N2 . . 109.3(4) ?
    N3 C14 H14 . . 125.3 ?
    N2 C14 H14 . . 125.3 ?
    C16 C15 N2 . . 108.4(5) ?
    C16 C15 H15 . . 125.8 ?
    N2 C15 H15 . . 125.8 ?
    C15 C16 N3 . . 106.2(5) ?
    C15 C16 H16 . . 126.9 ?
    N3 C16 H16 . . 126.9 ?
    C22 C17 C18 . . 122.7(5) ?
    C22 C17 N3 . . 118.7(5) ?
    C18 C17 N3 . . 118.6(5) ?
    C17 C18 C19 . . 117.4(5) ?
    C17 C18 C23 . . 122.8(5) ?
    C19 C18 C23 . . 119.7(5) ?
    C20 C19 C18 . . 121.6(5) ?
    C20 C19 H19 . . 119.2 ?
    C18 C19 H19 . . 119.2 ?
    C19 C20 C21 . . 118.3(5) ?
    C19 C20 C24 . . 121.4(6) ?
    C21 C20 C24 . . 120.4(6) ?
    C22 C21 C20 . . 122.9(6) ?
    C22 C21 H21 . . 118.6 ?
    C20 C21 H21 . . 118.6 ?
    C21 C22 C17 . . 116.9(5) ?
    C21 C22 C25 . . 121.1(6) ?
    C17 C22 C25 . . 122.0(5) ?
    C18 C23 H23A . . 109.5 ?
    C18 C23 H23B . . 109.5 ?
    H23A C23 H23B . . 109.5 ?
    C18 C23 H23C . . 109.5 ?
    H23A C23 H23C . . 109.5 ?
    H23B C23 H23C . . 109.5 ?
    C20 C24 H24A . . 109.5 ?
    C20 C24 H24B . . 109.5 ?
    H24A C24 H24B . . 109.5 ?
    C20 C24 H24C . . 109.5 ?
    H24A C24 H24C . . 109.5 ?
    H24B C24 H24C . . 109.5 ?
    C22 C25 H25A . . 109.5 ?
    C22 C25 H25B . . 109.5 ?
    H25A C25 H25B . . 109.5 ?
    C22 C25 H25C . . 109.5 ?
    H25A C25 H25C . . 109.5 ?
    H25B C25 H25C . . 109.5 ?
loop_
    _geom_torsion_atom_site_label_1
    _geom_torsion_atom_site_label_2
    _geom_torsion_atom_site_label_3
    _geom_torsion_atom_site_label_4
    _geom_torsion_site_symmetry_1
    _geom_torsion_site_symmetry_2
    _geom_torsion_site_symmetry_3
    _geom_torsion_site_symmetry_4
    _geom_torsion
    _geom_torsion_publ_flag
    C6 C1 C2 C3 . . . . 4.4(7) ?
    C10 C1 C2 C3 . . . . -172.1(5) ?
    C6 C1 C2 C13 . . . . -175.3(5) ?
    C10 C1 C2 C13 . . . . 8.2(7) ?
    C1 C2 C3 C4 . . . . -0.9(7) ?
    C13 C2 C3 C4 . . . . 178.8(5) ?
    C1 C2 C3 C11 . . . . 179.1(5) ?
    C13 C2 C3 C11 . . . . -1.3(8) ?
    C2 C3 C4 C5 . . . . -2.2(8) ?
    C11 C3 C4 C5 . . . . 177.8(5) ?
    C3 C4 C5 C6 . . . . 1.7(8) ?
    C3 C4 C5 C12 . . . . -179.0(5) ?
    C2 C1 C6 C5 . . . . -4.9(7) ?
    C10 C1 C6 C5 . . . . 171.5(5) ?
    C2 C1 C6 C7 . . . . 175.7(4) ?
    C10 C1 C6 C7 . . . . -7.9(8) ?
    C4 C5 C6 C1 . . . . 1.9(7) ?
    C12 C5 C6 C1 . . . . -177.4(5) ?
    C4 C5 C6 C7 . . . . -178.6(5) ?
    C12 C5 C6 C7 . . . . 2.1(7) ?
    C1 C6 C7 N1 . . . . -97.4(6) ?
    C5 C6 C7 N1 . . . . 83.1(6) ?
    C8 N1 C7 C6 . . . . 62.4(6) ?
    C9 N1 C7 C6 . . . . -175.9(4) ?
    C14 N2 C13 C2 . . . . -109.4(6) ?
    C15 N2 C13 C2 . . . . 69.9(6) ?
    C3 C2 C13 N2 . . . . -104.4(5) ?
    C1 C2 C13 N2 . . . . 75.3(6) ?
    C16 N3 C14 N2 . . . . 2.5(6) ?
    C17 N3 C14 N2 . . . . -178.2(5) ?
    C15 N2 C14 N3 . . . . -2.5(6) ?
    C13 N2 C14 N3 . . . . 176.9(4) ?
    C14 N2 C15 C16 . . . . 1.5(6) ?
    C13 N2 C15 C16 . . . . -177.9(5) ?
    N2 C15 C16 N3 . . . . 0.0(7) ?
    C14 N3 C16 C15 . . . . -1.5(6) ?
    C17 N3 C16 C15 . . . . 179.2(5) ?
    C14 N3 C17 C22 . . . . -110.0(6) ?
    C16 N3 C17 C22 . . . . 69.2(7) ?
    C14 N3 C17 C18 . . . . 70.5(7) ?
    C16 N3 C17 C18 . . . . -110.3(6) ?
    C22 C17 C18 C19 . . . . 4.0(8) ?
    N3 C17 C18 C19 . . . . -176.5(5) ?
    C22 C17 C18 C23 . . . . -177.0(6) ?
    N3 C17 C18 C23 . . . . 2.5(8) ?
    C17 C18 C19 C20 . . . . -0.3(8) ?
    C23 C18 C19 C20 . . . . -179.3(6) ?
    C18 C19 C20 C21 . . . . -3.7(9) ?
    C18 C19 C20 C24 . . . . 176.9(6) ?
    C19 C20 C21 C22 . . . . 4.4(9) ?
    C24 C20 C21 C22 . . . . -176.3(6) ?
    C20 C21 C22 C17 . . . . -0.9(9) ?
    C20 C21 C22 C25 . . . . -179.7(7) ?
    C18 C17 C22 C21 . . . . -3.4(9) ?
    N3 C17 C22 C21 . . . . 177.1(5) ?
    C18 C17 C22 C25 . . . . 175.4(6) ?
    N3 C17 C22 C25 . . . . -4.1(9) ?
loop_
    _geom_hbond_atom_site_label_D
    _geom_hbond_atom_site_label_H
    _geom_hbond_atom_site_label_A
    _geom_hbond_site_symmetry_A
    _geom_hbond_distance_DH
    _geom_hbond_distance_HA
    _geom_hbond_distance_DA
    _geom_hbond_angle_DHA
    O1 H1O1 Br1 . 0.81(6) 2.58(3) 3.355(6) 160(8)
    O1 H1O2 Br2 . 0.82(6) 2.49(6) 3.283(6) 165(7)
    N1 H1N Br2 . 0.90(5) 2.40(3) 3.238(5) 154(6)
    C9 H9B Br2 2_666 0.96 2.85 3.792(7) 167
    C12 H12A Br2 . 0.96 2.82 3.765(7) 168
    C14 H14 Br1 1_545 0.93 2.79 3.436(6) 128
    C16 H16 Br2 2_665 0.93 2.81 3.597(6) 143
data_global
_journal_date_recd_electronic     2009-02-23
_journal_date_accepted     2009-04-04
_journal_name_full     'Acta Crystallographica, Section E'
_journal_year     2009
_journal_volume     65
_journal_issue      5
_journal_page_first     o1023
_journal_page_last     o1024
_journal_paper_category     QO
_journal_coeditor_code     ZL2182
_publ_contact_author_name     'Luo, Mei-Ming'
_publ_contact_author_address
;
Key Laboratory of Green Chemistry and Technology of Ministry of Education,
College of Chemistry, Sichuan University, Chengdu 610064
People's Republic of China
;
_publ_contact_author_email     luomm@scu.edu.cn
_publ_contact_author_fax        .28E-306
_publ_contact_author_phone        .28E-306
_publ_section_title
;\
1-(3-Ammoniomethyl-2,4,6-trimethylbenzyl)-3-(2,4,6-trimethylphenyl)imidazol-\
1-ium dibromide monohydrate
;
loop_
    _publ_author_name
    _publ_author_footnote
    _publ_author_address
    'Zhang, Chao' .
;
Key Laboratory of Green Chemistry and Technology of the Ministry of Education,
College of Chemistry, Sichuan University, Chengdu 610064
People's Republic of China
;
    'Ren, Yong' .
;
Jiangsu Key Laboratory for Supramolecular Medicinal Materials and Applications,
College of Life Science, Nanjing Normal University, No. 1 Wenyuan Road,
Nanjing 210046
People's Republic of China
;
    'Luo, Mei-Ming' .
;
Key Laboratory of Green Chemistry and Technology of the Ministry of Education,
College of Chemistry, Sichuan University, Chengdu 610064
People's Republic of China
;
