# Supplementary material for: 1-(3-Ammonio­methyl-2,4,6-trimethyl­benz­yl)-3-(2,4,6-trimethyl­phen­yl)imidazol-1-ium dibromide monohydrate
Source: Acta Crystallogr Sect E Struct Rep Online. 2009 Apr 10;65(Pt 5):o1023–4. doi: 10.1107/S1600536809012811 (PMC2977708; doi:10.1107/S1600536809012811)
Supplement: Supplementary file 2 [file e-65-o1023-Isup2.hkl]

# 
# h,k,l, Fc-squared, Fo-squared, sigma(Fo-squared) and status flag 
# 
data_I
_shelx_title ' zhcao in P-1' 
_shelx_refln_list_code          4 
_shelx_F_calc_maximum      152.80 
_exptl_crystal_F_000       572.00 
_reflns_d_resolution_high  0.8239 
 
loop_ 
 _symmetry_equiv_pos_as_xyz 
 'x, y, z' 
 '-x, -y, -z' 
 
_cell_length_a    10.5940 
_cell_length_b    10.8005 
_cell_length_c    13.1930 
_cell_angle_alpha  66.479 
_cell_angle_beta   70.258 
_cell_angle_gamma  80.581 
 
_shelx_F_squared_multiplier     1.000 
 
loop_ 
 _refln_index_h 
 _refln_index_k 
 _refln_index_l 
 _refln_F_squared_calc 
 _refln_F_squared_meas 
 _refln_F_squared_sigma 
 _refln_observed_status 
   1   0   0     1075.67      876.20     10.24 o 
   2   0   0     2901.58     2327.60     22.21 o 
   4   0   0       47.84        3.35     10.59 o 
   5   0   0       21.13       82.53      8.68 o 
   6   0   0      162.26      196.01     13.55 o 
   7   0   0      774.63      697.22     24.91 o 
   8   0   0      806.58      770.45     28.36 o 
   9   0   0      144.99      179.43     16.70 o 
  10   0   0      398.27      368.49     23.92 o 
  11   0   0        0.25       21.03     17.93 o 
  12   0   0       72.23       89.53     17.43 o 
 -11   1   0      159.28      144.66     20.22 o 
 -10   1   0        5.43       30.08     17.89 o 
  -9   1   0       12.27       30.97     16.04 o 
  -8   1   0      460.26      438.02     23.45 o 
  -7   1   0       19.55       37.88      9.14 o 
  -6   1   0     3594.27     3275.46     47.30 o 
  -5   1   0       70.67      132.04     10.27 o 
  -4   1   0    12266.07    11818.69     73.83 o 
  -3   1   0       31.78        8.06      9.35 o 
  -2   1   0     3115.75     2449.39     23.92 o 
   3   1   0     9235.03    11187.04     65.02 o 
   5   1   0      873.89     1102.42     25.29 o 
   6   1   0     2274.20     2300.68     40.47 o 
   7   1   0       58.72       47.77      9.29 o 
   8   1   0       12.67       18.28     16.54 o 
   9   1   0      115.24      122.51     16.61 o 
  10   1   0       14.28        0.02     21.05 o 
  11   1   0      175.09      229.15     21.70 o 
  12   1   0        1.76       19.01     19.71 o 
 -11   2   0        4.25       10.65     20.47 o 
 -10   2   0      305.65      318.04     25.10 o 
  -9   2   0       80.56       44.61     24.29 o 
  -8   2   0      882.49      910.06     31.60 o 
  -7   2   0      147.00      147.26     12.81 o 
  -6   2   0     1254.55     1095.81     28.65 o 
  -5   2   0     2107.82     2176.10     35.94 o 
  -4   2   0        0.78       52.19      7.18 o 
  -3   2   0     4778.46     4065.68     38.54 o 
  -2   2   0      915.57     1150.67     18.15 o 
  -1   2   0     3384.37     3136.62     26.85 o 
   0   2   0     6199.73     7353.71     27.32 o 
   5   2   0     5483.99     5979.83     63.13 o 
   6   2   0      457.01      540.02     19.52 o 
   7   2   0     1139.41      947.53     28.95 o 
   8   2   0       18.54       24.89     15.70 o 
   9   2   0     1391.87     1344.03     39.24 o 
  10   2   0        6.97       23.52     20.18 o 
  11   2   0      116.69      142.92     17.41 o 
 -11   3   0       12.49        0.04     27.24 o 
 -10   3   0        5.41        0.02     24.19 o 
  -9   3   0      237.85      224.62     20.45 o 
  -8   3   0        8.65        0.78     18.92 o 
  -7   3   0     1696.23     1536.29     41.75 o 
  -6   3   0      227.24      192.36     14.04 o 
  -5   3   0     1196.74     1071.09     27.73 o 
  -4   3   0     1060.96     1178.90     25.52 o 
  -3   3   0       78.90       83.40      8.02 o 
  -2   3   0      483.06      388.15     13.12 o 
  -1   3   0       25.43       42.35      5.58 o 
   0   3   0      169.23      288.11     10.60 o 
   1   3   0     7878.61     8318.63     57.54 o 
   2   3   0        7.08        0.00     11.87 o 
   3   3   0     4951.92     4745.96     45.18 o 
   4   3   0      197.71      141.88     10.41 o 
   5   3   0     2756.80     2855.68     42.90 o 
   6   3   0      702.61      765.08     25.20 o 
   7   3   0      170.97      175.07     15.45 o 
   8   3   0      785.39      800.66     30.75 o 
   9   3   0      238.67      173.71     28.61 o 
  10   3   0      255.82      241.77     32.43 o 
  11   3   0       25.05       50.93     12.55 o 
 -11   4   0      156.70      154.29     23.32 o 
 -10   4   0       72.88       61.56     16.37 o 
  -9   4   0       96.49      106.03     16.62 o 
  -8   4   0       25.93        7.52     21.11 o 
  -7   4   0      234.33      211.25     18.10 o 
  -6   4   0        0.22        0.02     15.33 o 
  -5   4   0      467.54      420.41     18.48 o 
  -4   4   0      182.85      243.22     13.95 o 
  -3   4   0     4495.11     3843.39     46.43 o 
  -2   4   0        9.87        0.01     11.84 o 
  -1   4   0     3683.36     3231.36     37.23 o 
   0   4   0      557.89      418.41     14.39 o 
   1   4   0     3180.39     3065.82     41.76 o 
   2   4   0      658.90      524.27     20.54 o 
   3   4   0     1257.09     1226.60     32.02 o 
   4   4   0     3936.90     4361.22     52.03 o 
   5   4   0      249.46      307.98     16.51 o 
   6   4   0     1332.50     1444.56     35.48 o 
   7   4   0      635.64      682.09     29.75 o 
   8   4   0       28.31       41.51     11.79 o 
   9   4   0        9.81        0.02     23.47 o 
  10   4   0        0.36        0.02     25.78 o 
  11   4   0        2.70       31.43     20.81 o 
 -10   5   0        1.54        0.04     21.87 o 
  -9   5   0      146.79      158.81     19.43 o 
  -8   5   0       52.62       25.75     22.80 o 
  -7   5   0      412.69      443.69     24.69 o 
  -6   5   0       11.33       17.19     16.56 o 
  -5   5   0      522.10      417.38     20.53 o 
  -4   5   0      235.02      183.23     13.07 o 
  -3   5   0     1378.04     1180.29     28.69 o 
  -2   5   0     3499.18     2879.02     41.67 o 
  -1   5   0        0.24       20.38     11.77 o 
   0   5   0     8072.40     8746.68     71.04 o 
   1   5   0      191.11      217.07     12.03 o 
   2   5   0     1682.50     1587.93     36.65 o 
   3   5   0     1503.77     1495.26     45.21 o 
   4   5   0      111.51      100.73     11.77 o 
   5   5   0       22.13       54.50     17.02 o 
   6   5   0      105.17      118.96     13.86 o 
   7   5   0      181.82      195.52     18.60 o 
   8   5   0      615.03      620.41     39.49 o 
   9   5   0       13.21       27.94     19.18 o 
  10   5   0      761.30      678.53     52.19 o 
  11   5   0       15.59        0.04     24.18 o 
 -10   6   0       58.98       45.12     24.97 o 
  -9   6   0       45.66       48.73     26.98 o 
  -8   6   0        4.57       14.23     19.09 o 
  -7   6   0       72.01       40.73     22.04 o 
  -6   6   0     1819.82     1654.96     43.13 o 
  -5   6   0       71.47       67.75     10.92 o 
  -4   6   0     1970.41     1997.17     43.16 o 
  -3   6   0       37.42       31.56     16.21 o 
  -2   6   0      291.61      226.91     13.59 o 
  -1   6   0      159.23      171.86     12.24 o 
   0   6   0     1077.35     1382.03     38.76 o 
   1   6   0      247.28      272.69     22.55 o 
   2   6   0     1658.36     1807.40     46.15 o 
   3   6   0        3.05       22.90     12.29 o 
   4   6   0     1362.22     1210.97     31.85 o 
   5   6   0      268.34      341.24     18.70 o 
   6   6   0     1264.01     1234.91     35.30 o 
   7   6   0        0.79        0.02     19.31 o 
   8   6   0      212.57      205.47     33.23 o 
   9   6   0       86.07       11.05     33.27 o 
  10   6   0        2.29        0.04     27.68 o 
  -9   7   0        3.32        0.04     22.55 o 
  -8   7   0      490.49      576.80     31.47 o 
  -7   7   0      303.44      229.17     22.38 o 
  -6   7   0      733.55      704.16     31.69 o 
  -5   7   0        5.53       20.73     16.25 o 
  -4   7   0      327.05      335.02     20.49 o 
  -3   7   0        5.33        0.01     19.35 o 
  -2   7   0      645.06      542.54     23.28 o 
  -1   7   0      554.33      619.59     23.10 o 
   0   7   0     1941.74     2097.83     50.22 o 
   1   7   0        0.44       26.50     12.45 o 
   2   7   0     1715.78     1547.99     49.56 o 
   3   7   0      190.26      181.23     14.15 o 
   4   7   0      186.00      146.51     16.09 o 
   5   7   0      597.86      571.03     26.12 o 
   6   7   0       83.82       60.57     22.75 o 
   7   7   0     1213.12     1233.96     39.84 o 
   8   7   0      241.21      160.94     31.86 o 
   9   7   0      184.27      171.12     36.26 o 
  10   7   0       30.78        9.52     27.35 o 
  -8   8   0       91.97       90.62     16.01 o 
  -7   8   0        1.54        0.04     24.54 o 
  -6   8   0      537.12      515.54     27.86 o 
  -5   8   0      419.53      410.79     24.63 o 
  -4   8   0      780.43      878.01     33.08 o 
  -3   8   0      392.07      375.56     22.24 o 
  -2   8   0      115.95      135.63     14.44 o 
  -1   8   0      350.78      334.58     21.73 o 
   0   8   0      212.90      237.30     26.18 o 
   1   8   0      337.67      343.82     26.85 o 
   2   8   0       13.62        9.54     20.25 o 
   3   8   0      706.38      698.44     29.54 o 
   4   8   0      160.69      154.70     17.34 o 
   5   8   0     1311.63     1169.97     38.38 o 
   6   8   0      112.14      117.19     16.36 o 
   7   8   0      148.03      162.53     19.32 o 
   8   8   0       53.71       77.72     15.99 o 
   9   8   0       13.31       28.07     23.40 o 
  -7   9   0       21.93        0.04     28.78 o 
  -6   9   0       26.72       45.29     23.57 o 
  -5   9   0       91.27       87.46     18.18 o 
  -4   9   0       40.05       65.69     15.23 o 
  -3   9   0      601.98      554.30     30.39 o 
  -2   9   0       33.51       35.73     19.99 o 
  -1   9   0      634.85      697.02     29.27 o 
   0   9   0        1.21        0.02     26.38 o 
   1   9   0      886.40      869.66     47.57 o 
   2   9   0      240.88      217.84     30.59 o 
   3   9   0       19.34       29.08     19.91 o 
   4   9   0      200.73      192.82     19.38 o 
   5   9   0      235.53      225.06     19.28 o 
   6   9   0       26.41        0.92     23.32 o 
   7   9   0      700.37      573.34     32.52 o 
   8   9   0        4.38       21.98     22.71 o 
  -6  10   0        3.08       26.91     21.11 o 
  -5  10   0      184.09      224.34     23.65 o 
  -4  10   0      112.70       48.94     30.38 o 
  -3  10   0      245.60      304.98     21.89 o 
  -2  10   0       34.01       18.06     20.60 o 
  -1  10   0        1.72        0.04     20.94 o 
   0  10   0      247.86      211.56     36.84 o 
   1  10   0      158.95      146.55     26.33 o 
   2  10   0        6.46       35.08     19.09 o 
   3  10   0      239.87      225.18     21.21 o 
   4  10   0       17.30        4.68     23.07 o 
   5  10   0       40.25       28.11     26.00 o 
   6  10   0       56.33       61.52     13.37 o 
   7  10   0        0.38        0.04     23.87 o 
  -4  11   0       28.86        4.47     29.46 o 
  -3  11   0        2.50        0.04     27.22 o 
  -2  11   0       27.74       18.95     25.53 o 
  -1  11   0      113.76      159.04     19.18 o 
   0  11   0       41.01       33.91     15.70 o 
   1  11   0       12.81        7.26     26.20 o 
   2  11   0       43.22       58.10     24.90 o 
   3  11   0        0.45        6.10     20.27 o 
   4  11   0      315.25      275.21     29.92 o 
   5  11   0       25.27        0.04     26.42 o 
   0  12   0       78.04       51.59     35.44 o 
  -4 -11   1       42.59       51.72     27.80 o 
  -3 -11   1       16.23        0.04     24.86 o 
  -2 -11   1      401.09      366.09     27.88 o 
  -1 -11   1       51.53       39.65     29.05 o 
   0 -11   1      164.49      193.01     20.30 o 
   1 -11   1       50.58       72.96     15.76 o 
   2 -11   1       14.25       25.79     13.57 o 
   3 -11   1      126.01      189.57     21.51 o 
  -6 -10   1      279.33      223.50     26.68 o 
  -5 -10   1        6.08       30.51     20.62 o 
  -4 -10   1      113.50       84.02     33.38 o 
  -3 -10   1      227.48      216.10     23.45 o 
  -2 -10   1       39.63       20.18     21.18 o 
  -1 -10   1      221.47      264.96     22.77 o 
   0 -10   1       19.58        7.91     21.87 o 
   1 -10   1      363.27      393.92     27.02 o 
   2 -10   1       30.04       17.66     20.53 o 
   3 -10   1      357.35      404.66     26.24 o 
   4 -10   1      213.26      181.37     19.96 o 
   5 -10   1        0.01        0.04     25.48 o 
   6 -10   1        7.39        0.04     25.32 o 
  -7  -9   1      514.92      371.37     30.23 o 
  -6  -9   1       10.59        0.04     26.18 o 
  -5  -9   1      490.83      437.03     27.52 o 
  -4  -9   1        2.60       28.61     15.67 o 
  -3  -9   1      410.91      345.91     26.32 o 
  -2  -9   1      180.73      137.36     18.95 o 
  -1  -9   1      207.92      184.39     18.17 o 
   0  -9   1       65.13       64.63     14.89 o 
   1  -9   1       11.33        0.02     22.60 o 
   2  -9   1       44.31       44.87     22.45 o 
   3  -9   1      100.53      110.98     17.00 o 
   4  -9   1        1.84       14.20     18.32 o 
   5  -9   1      263.76      239.93     21.54 o 
   6  -9   1        0.09        0.04     23.16 o 
   7  -9   1       65.34       86.35     16.62 o 
  -8  -8   1        6.45       30.37     22.96 o 
  -7  -8   1       49.81       39.95     27.66 o 
  -6  -8   1      350.79      267.84     23.64 o 
  -5  -8   1        8.87       22.69     21.58 o 
  -4  -8   1      482.49      403.98     25.06 o 
  -3  -8   1        5.02        0.02     21.25 o 
  -2  -8   1      604.50      563.59     26.43 o 
  -1  -8   1      480.44      483.64     24.95 o 
   0  -8   1      136.14      160.70     15.43 o 
   1  -8   1      819.83      763.17     29.94 o 
   2  -8   1        0.08       18.76     17.01 o 
   3  -8   1       46.67       39.90     20.74 o 
   4  -8   1       10.59        0.02     21.15 o 
   5  -8   1      295.94      307.02     21.26 o 
   6  -8   1      161.56      211.74     22.41 o 
   7  -8   1        2.32        0.02     26.90 o 
   8  -8   1      305.46      345.07     27.14 o 
  -9  -7   1       32.42       31.39     28.40 o 
  -8  -7   1       60.39       26.35     28.78 o 
  -7  -7   1      153.34      182.22     19.12 o 
  -6  -7   1      588.07      541.25     28.96 o 
  -5  -7   1      139.91      135.41     17.34 o 
  -4  -7   1      239.23      223.53     17.88 o 
  -3  -7   1      896.45      785.97     29.69 o 
  -2  -7   1     1035.08     1064.36     33.93 o 
  -1  -7   1      906.97      955.04     30.65 o 
   0  -7   1      340.93      264.43     17.52 o 
   1  -7   1       30.51        4.67     17.26 o 
   2  -7   1     2607.44     2652.00     51.32 o 
   3  -7   1       41.76       31.54     20.58 o 
   4  -7   1     1398.53     1269.88     37.90 o 
   5  -7   1       80.00      111.55     16.16 o 
   6  -7   1        3.38        0.02     21.22 o 
   7  -7   1       92.07       69.08     14.35 o 
   8  -7   1       57.06       30.68     27.43 o 
   9  -7   1        5.70        0.04     27.84 o 
 -10  -6   1       69.62       15.46     35.02 o 
  -9  -6   1      247.27      234.05     22.81 o 
  -8  -6   1       20.11       12.34     22.92 o 
  -7  -6   1       32.02       62.46     22.78 o 
  -6  -6   1       92.03      108.09     15.44 o 
  -5  -6   1       21.58       29.80     19.30 o 
  -4  -6   1     1930.08     1936.23     43.96 o 
  -3  -6   1        8.73        0.01     17.32 o 
  -2  -6   1     4817.76     4366.91     61.84 o 
  -1  -6   1       95.19      215.01     14.18 o 
   0  -6   1     1478.53     1208.07     31.86 o 
   1  -6   1      221.60      194.12     14.53 o 
   2  -6   1      135.70       98.49     11.91 o 
   3  -6   1       64.44       55.73      9.93 o 
   4  -6   1       42.29       61.09     11.03 o 
   5  -6   1      394.14      389.19     20.53 o 
   6  -6   1       15.64       26.96     16.33 o 
   7  -6   1      280.56      262.15     21.46 o 
   8  -6   1       11.91       23.77     19.38 o 
   9  -6   1       38.48       41.44     22.93 o 
  10  -6   1       76.72       88.73     16.24 o 
 -10  -5   1       61.27       81.75     19.89 o 
  -9  -5   1       86.39       69.32     16.03 o 
  -8  -5   1      477.35      445.68     26.56 o 
  -7  -5   1       76.86       47.44     27.23 o 
  -6  -5   1     2424.82     2279.94     51.17 o 
  -5  -5   1        1.52       20.88     14.78 o 
  -4  -5   1     1199.18     1001.67     29.05 o 
  -3  -5   1      387.22      323.66     16.60 o 
  -2  -5   1        4.42       71.51     10.94 o 
  -1  -5   1     2074.33     2101.66     36.33 o 
   0  -5   1       89.28      139.05     10.95 o 
   1  -5   1     2103.32     2162.34     36.21 o 
   2  -5   1      757.52      610.06     21.12 o 
   3  -5   1      940.92      759.17     25.28 o 
   4  -5   1     1044.56      982.86     28.40 o 
   5  -5   1      174.14      188.05     14.52 o 
   6  -5   1      342.72      304.47     17.70 o 
   7  -5   1      291.45      314.52     19.97 o 
   8  -5   1       10.22        0.02     23.68 o 
   9  -5   1      260.39      333.84     25.81 o 
  10  -5   1        0.51        0.04     24.69 o 
 -11  -4   1       23.78       22.12     25.46 o 
 -10  -4   1      445.71      499.57     30.47 o 
  -9  -4   1      135.41      140.25     17.85 o 
  -8  -4   1      461.40      452.91     25.02 o 
  -7  -4   1      973.37     1039.46     34.32 o 
  -6  -4   1       37.85       42.58     13.66 o 
  -5  -4   1     1271.28     1140.62     31.53 o 
  -4  -4   1      190.61      250.46     15.62 o 
  -3  -4   1     7803.62     9077.36     77.76 o 
  -2  -4   1     4126.00     5191.97     54.89 o 
  -1  -4   1      441.05      578.60     17.79 o 
   0  -4   1     1991.84     2112.29     32.10 o 
   1  -4   1        9.32        0.01     12.14 o 
   2  -4   1        4.49        0.01     11.57 o 
   3  -4   1     3222.54     3022.35     41.55 o 
   4  -4   1      341.03      335.26     17.21 o 
   5  -4   1     3694.01     3290.15     50.16 o 
   6  -4   1        3.31       21.70     14.46 o 
   7  -4   1      348.14      344.10     20.62 o 
   8  -4   1       19.38       10.80     17.86 o 
   9  -4   1      231.95      226.51     19.70 o 
  10  -4   1      158.10      214.28     20.56 o 
  11  -4   1        2.94       31.26     20.22 o 
 -11  -3   1       61.96       18.29     30.37 o 
 -10  -3   1       62.28       30.42     25.79 o 
  -9  -3   1      258.64      266.77     22.34 o 
  -8  -3   1      427.64      391.25     24.24 o 
  -7  -3   1     1178.73     1085.29     34.54 o 
  -6  -3   1      273.83      300.24     20.16 o 
  -5  -3   1      174.63      228.22     15.31 o 
  -4  -3   1      258.61      259.06     14.92 o 
  -3  -3   1      791.08      816.31     22.15 o 
  -2  -3   1      270.14      337.75     13.32 o 
  -1  -3   1     9569.40    11269.17     69.25 o 
   1  -3   1     3987.97     3019.02     33.36 o 
   2  -3   1      556.68      388.79     13.26 o 
   3  -3   1     4109.50     3802.87     42.53 o 
   4  -3   1       33.30       12.71     12.41 o 
   5  -3   1      595.22      447.71     18.10 o 
   6  -3   1     1329.54     1260.47     31.50 o 
   7  -3   1        7.44       17.32     15.57 o 
   8  -3   1      720.93      747.37     29.56 o 
   9  -3   1       31.73        7.89     23.21 o 
  10  -3   1       19.08        0.02     26.36 o 
  11  -3   1      213.41      191.96     21.50 o 
 -11  -2   1      190.40      162.36     21.40 o 
 -10  -2   1       26.83       41.25     20.64 o 
  -9  -2   1       16.61       14.73     19.32 o 
  -8  -2   1      123.35      105.16     15.50 o 
  -7  -2   1      964.29      979.68     32.44 o 
  -6  -2   1      276.78      341.37     19.19 o 
  -5  -2   1     3415.70     3203.09     48.37 o 
  -3  -2   1     7865.14     8312.63     62.65 o 
  -2  -2   1      113.16       65.54      7.36 o 
   1  -2   1     4149.48     4581.07     35.03 o 
   2  -2   1     8347.59     8641.56     52.88 o 
   3  -2   1      132.17      171.10      8.92 o 
   5  -2   1      154.46      136.04     10.97 o 
   6  -2   1      250.33      233.98     14.30 o 
   7  -2   1      356.94      313.94     18.23 o 
   8  -2   1       44.50       55.61     12.39 o 
   9  -2   1       25.57       49.04     11.46 o 
  10  -2   1      214.14      182.14     22.11 o 
  11  -2   1        1.89        0.04     25.42 o 
 -11  -1   1       93.34       10.42     32.49 o 
 -10  -1   1      311.48      225.48     22.50 o 
  -9  -1   1      325.76      338.92     25.20 o 
  -8  -1   1        0.54       11.44     17.47 o 
  -7  -1   1     2929.63     2849.82     51.88 o 
  -6  -1   1       38.30       17.63      9.24 o 
  -4  -1   1     2900.18     2323.34     35.21 o 
  -3  -1   1       23.36        0.01     10.39 o 
  -2  -1   1    11706.14    13503.08     62.79 o 
  -1  -1   1     1328.95     1724.52     18.89 o 
   2  -1   1     2395.78     2751.38     25.96 o 
   3  -1   1      105.83      165.91      8.90 o 
   4  -1   1     1485.56     1678.51     26.70 o 
   5  -1   1      603.83      837.20     21.48 o 
   6  -1   1     1445.04     1344.22     29.61 o 
   7  -1   1       40.42       44.22      9.61 o 
   8  -1   1     1546.20     1499.19     39.73 o 
   9  -1   1        6.13        8.20     19.20 o 
  10  -1   1      167.85      131.84     18.81 o 
  11  -1   1        4.14       11.27     22.00 o 
  12  -1   1       15.14       32.79     21.42 o 
 -11   0   1       42.22       51.86     13.46 o 
 -10   0   1       33.93       64.97     21.16 o 
  -9   0   1      206.40      224.89     18.37 o 
  -8   0   1     1702.96     1703.14     43.00 o 
  -7   0   1      154.80      180.01     13.84 o 
  -6   0   1     4543.03     4680.94     58.86 o 
  -5   0   1       39.48       57.26      7.74 o 
  -4   0   1     3204.84     3284.28     38.16 o 
  -3   0   1       29.74       63.22      7.00 o 
  -2   0   1     1210.23     1229.80     18.04 o 
   0   0   1      599.05      584.83      5.28 o 
   1   0   1      269.90      259.90      9.72 o 
   2   0   1     4529.40     4388.57     38.63 o 
   3   0   1      187.68      143.25     13.32 o 
   4   0   1     7435.83     7688.92     59.36 o 
   5   0   1      335.09      345.52     15.66 o 
   6   0   1      285.79      150.74     12.35 o 
   7   0   1      618.56      521.53     21.02 o 
   8   0   1       52.74       41.23     12.04 o 
   9   0   1      428.06      405.10     24.04 o 
  10   0   1        1.03        0.02     23.12 o 
  11   0   1      290.46      277.55     23.48 o 
  12   0   1       36.34        0.04     26.96 o 
 -11   1   1       38.29        5.19     25.57 o 
 -10   1   1      890.79      815.45     36.11 o 
  -9   1   1        0.41       28.20     16.46 o 
  -8   1   1       84.52       97.62     12.19 o 
  -7   1   1        4.29       17.06     14.22 o 
  -6   1   1       18.03       22.62     14.57 o 
  -5   1   1      114.78      182.89     12.58 o 
  -4   1   1     2249.24     2308.29     31.57 o 
  -3   1   1     3318.88     3851.55     36.79 o 
  -2   1   1     4938.64     4162.06     31.56 o 
   3   1   1     7190.72     7096.32     52.25 o 
   4   1   1      794.59      837.44     18.70 o 
   5   1   1    12060.72    13511.90     86.62 o 
   6   1   1      180.12      250.44     14.27 o 
   7   1   1     2608.32     2735.28     46.88 o 
   8   1   1      420.37      382.14     19.70 o 
   9   1   1      179.57      165.18     16.76 o 
  10   1   1      242.44      226.84     18.37 o 
  11   1   1       20.64        0.02     26.09 o 
  12   1   1        7.82       24.74     20.96 o 
 -11   2   1        6.02       40.03     21.01 o 
 -10   2   1       81.81       27.54     24.91 o 
  -9   2   1      123.16      133.13     15.46 o 
  -8   2   1      361.04      342.78     20.93 o 
  -7   2   1      804.18      844.41     27.51 o 
  -6   2   1     1918.28     1833.21     36.71 o 
  -5   2   1        0.98        0.01     13.32 o 
  -4   2   1     1986.22     1671.46     28.76 o 
  -3   2   1     3887.00     3498.53     36.00 o 
  -2   2   1       34.07       29.52      4.63 o 
   0   2   1     3842.97     4155.70     28.57 o 
   1   2   1     3887.22     3799.78     27.62 o 
   3   2   1    10212.10    12289.09     67.68 o 
   4   2   1       17.70       32.77      7.02 o 
   5   2   1       76.10       57.97      7.78 o 
   6   2   1      176.48      176.02     12.86 o 
   7   2   1      625.26      735.98     25.09 o 
   8   2   1      150.78      204.07     15.54 o 
   9   2   1      500.77      474.45     23.71 o 
  10   2   1        5.94       27.86     18.55 o 
  11   2   1      529.62      552.41     30.83 o 
  12   2   1       16.86       25.93     22.61 o 
 -11   3   1        6.30        0.04     27.69 o 
 -10   3   1       85.69       76.46     17.77 o 
  -9   3   1        1.47        0.02     20.96 o 
  -8   3   1      276.55      331.40     18.67 o 
  -7   3   1      906.52      883.55     29.35 o 
  -6   3   1      214.96      260.90     15.20 o 
  -5   3   1     2588.89     2159.26     37.27 o 
  -4   3   1      319.34      243.23     12.00 o 
  -3   3   1     7009.27     5669.67     51.98 o 
  -2   3   1       62.72       44.95      5.81 o 
  -1   3   1    13878.90    12332.91     62.74 o 
   3   3   1       41.59       60.58      7.16 o 
   5   3   1     2668.28     3096.17     47.92 o 
   6   3   1      324.46      423.56     18.68 o 
   7   3   1     1876.91     1881.95     42.39 o 
   8   3   1       23.00       42.60     18.85 o 
   9   3   1      260.21      259.36     21.13 o 
  10   3   1      354.57      420.87     24.59 o 
  11   3   1       31.30       20.09     20.76 o 
  12   3   1      246.55      270.24     24.99 o 
 -11   4   1      201.48      227.38     25.64 o 
 -10   4   1       12.56        0.04     24.19 o 
  -9   4   1      406.23      435.88     26.94 o 
  -8   4   1      221.77      195.40     18.50 o 
  -7   4   1     1113.79     1110.00     34.38 o 
  -6   4   1      218.61      198.39     16.37 o 
  -5   4   1      782.71      695.30     23.99 o 
  -4   4   1      227.45      131.04     11.14 o 
  -3   4   1       12.79       25.57      7.76 o 
  -2   4   1     3949.24     3824.44     41.18 o 
  -1   4   1      705.09      550.27     15.14 o 
   0   4   1     2628.58     3171.92     36.14 o 
   1   4   1     3447.25     3438.76     45.06 o 
   2   4   1       46.28       19.25     10.11 o 
   3   4   1     1993.52     1910.36     34.56 o 
   4   4   1      334.67      238.85     13.24 o 
   5   4   1      708.87      702.06     22.17 o 
   6   4   1     1846.68     1901.95     39.54 o 
   7   4   1      267.99      295.16     20.29 o 
   8   4   1     1874.20     2020.90     46.34 o 
   9   4   1        2.19        2.41     19.25 o 
  10   4   1      388.70      410.19     25.48 o 
  11   4   1        7.59        0.04     25.80 o 
 -10   5   1        6.30       10.53     20.24 o 
  -9   5   1       13.76        0.02     26.22 o 
  -8   5   1      832.97      811.23     34.39 o 
  -7   5   1      530.57      540.67     27.13 o 
  -6   5   1     1396.73     1359.03     35.70 o 
  -5   5   1     1136.61     1106.77     38.11 o 
  -4   5   1      269.64      208.86     14.50 o 
  -3   5   1     2021.17     1859.76     33.57 o 
  -2   5   1      118.34      113.82      9.43 o 
   0   5   1      880.22      755.35     20.68 o 
   1   5   1      638.93      537.95     22.37 o 
   2   5   1     5572.30     5788.99     65.52 o 
   3   5   1        0.24       16.14     12.42 o 
   4   5   1     6890.34     7267.81     72.86 o 
   5   5   1       72.32       48.66     18.64 o 
   6   5   1      718.63      675.02     32.54 o 
   7   5   1       27.71       28.77     19.64 o 
   8   5   1       73.26       67.09     25.38 o 
   9   5   1       45.02       60.40     25.34 o 
  10   5   1       26.13        2.78     26.87 o 
  11   5   1      166.19      200.97     31.74 o 
 -10   6   1      143.07      168.44     21.40 o 
  -9   6   1       17.82       36.47     12.42 o 
  -8   6   1       64.67        0.02     28.84 o 
  -7   6   1     1284.49     1260.04     41.19 o 
  -6   6   1       47.22       57.70     19.07 o 
  -5   6   1      415.97      414.57     28.83 o 
  -4   6   1       16.11       26.80     13.95 o 
  -3   6   1      431.22      506.63     20.45 o 
  -2   6   1     1625.96     1151.86     27.85 o 
  -1   6   1      208.57      201.43     13.24 o 
   0   6   1     4523.04     4394.94     65.48 o 
   1   6   1       23.31        0.52     12.53 o 
   2   6   1      261.15      160.31     17.21 o 
   3   6   1      265.88      230.53     19.66 o 
   4   6   1       14.84        0.01     18.09 o 
   5   6   1      657.59      606.04     24.39 o 
   6   6   1       52.31       60.65     12.24 o 
   7   6   1     1234.90     1318.88     49.04 o 
   8   6   1      172.58      170.95     16.80 o 
   9   6   1      287.18      298.18     22.81 o 
  10   6   1       58.74       35.86     28.71 o 
  11   6   1       28.34       42.23     27.32 o 
  -9   7   1        2.64        0.04     23.76 o 
  -8   7   1      226.57      248.45     21.24 o 
  -7   7   1        5.58       19.64     18.12 o 
  -6   7   1      168.53      200.81     19.28 o 
  -5   7   1       23.95       12.01     19.51 o 
  -4   7   1     1084.50      990.43     31.60 o 
  -3   7   1      285.85      215.61     17.17 o 
  -2   7   1      513.58      464.09     21.60 o 
  -1   7   1     1018.67      971.31     27.29 o 
   0   7   1      122.07      157.31     20.05 o 
   1   7   1     2053.64     1921.73     54.42 o 
   2   7   1      131.89      129.06     21.87 o 
   3   7   1     1231.66     1120.77     31.00 o 
   4   7   1      348.97      303.14     19.21 o 
   5   7   1       40.82        1.37     20.32 o 
   6   7   1      342.57      327.34     20.53 o 
   7   7   1      455.56      434.19     25.98 o 
   8   7   1      112.94       80.95     19.05 o 
   9   7   1      517.29      571.03     39.65 o 
  10   7   1       20.11       38.78     22.54 o 
  -8   8   1        1.56       46.03     19.41 o 
  -7   8   1        8.30        0.04     24.33 o 
  -6   8   1       91.27      123.78     16.95 o 
  -5   8   1       30.25        0.02     23.03 o 
  -4   8   1       46.03       51.17     13.16 o 
  -3   8   1      790.24      720.23     29.75 o 
  -2   8   1       70.48       54.87     11.81 o 
  -1   8   1      491.17      484.88     22.52 o 
   0   8   1       45.33       31.81     18.35 o 
   1   8   1      226.05      233.99     25.53 o 
   2   8   1       43.73        1.40     19.59 o 
   3   8   1      174.04      145.32     14.41 o 
   4   8   1      249.00      226.16     18.19 o 
   5   8   1      840.17      858.82     32.59 o 
   6   8   1       15.63        0.02     23.07 o 
   7   8   1      791.72      809.59     33.11 o 
   8   8   1        0.07        0.04     22.34 o 
  -7   9   1      222.41      266.01     23.85 o 
  -6   9   1       32.09       22.39     23.09 o 
  -5   9   1       10.87       11.83     18.28 o 
  -4   9   1       29.80       42.80     10.10 o 
  -3   9   1       40.45       55.80     20.90 o 
  -2   9   1       25.29       20.53     11.38 o 
  -1   9   1      476.25      389.13     23.65 o 
   0   9   1        3.03        0.02     18.56 o 
   1   9   1     2159.43     2146.95     65.57 o 
   2   9   1       45.27        0.02     21.24 o 
   3   9   1      912.24      819.57     31.89 o 
   4   9   1       93.19       80.47     26.07 o 
   5   9   1       74.85      106.12     13.83 o 
   6   9   1      176.68      210.13     20.16 o 
   7   9   1       95.80       76.87     16.49 o 
   8   9   1       27.64       16.12     28.97 o 
  -6  10   1       44.39        0.04     30.69 o 
  -5  10   1       80.26      115.45     18.96 o 
  -4  10   1       15.67       36.47     21.31 o 
  -3  10   1      160.55      185.49     17.37 o 
  -2  10   1        8.01        0.02     22.05 o 
  -1  10   1      317.20      360.25     22.08 o 
   0  10   1       28.26       35.23     22.86 o 
   1  10   1        5.55        7.23     21.18 o 
   2  10   1      535.91      468.78     42.91 o 
   3  10   1        0.14        1.77     18.92 o 
   4  10   1      564.75      500.76     26.55 o 
   5  10   1        8.47        0.04     21.47 o 
   6  10   1      237.62      210.20     21.38 o 
   7  10   1        8.82       12.28     23.38 o 
  -4  11   1      110.28      102.21     20.31 o 
  -3  11   1       40.02       29.13     12.68 o 
  -2  11   1      224.39      214.91     21.19 o 
  -1  11   1        3.91        4.71     20.11 o 
   0  11   1      320.30      368.59     37.04 o 
   1  11   1       14.61       15.08     22.37 o 
   2  11   1      143.49       84.73     34.91 o 
   3  11   1       60.38       52.93     13.96 o 
   4  11   1       14.20       20.88     21.57 o 
   5  11   1       16.03       13.26     25.25 o 
   6  11   1      249.65      191.97     23.76 o 
  -2  12   1        8.25        9.56     22.76 o 
  -1  12   1        4.97        5.21     22.90 o 
   0  12   1        0.13        5.70     25.12 o 
   1  12   1        1.06       10.00     21.33 o 
   2  12   1      199.20      119.53     36.53 o 
   3  12   1      117.96       69.17     31.95 o 
  -2 -11   2       15.54        0.04     32.06 o 
  -1 -11   2       90.43      123.86     19.14 o 
   0 -11   2      121.73      112.13     17.91 o 
   1 -11   2       13.25        3.34     25.12 o 
   2 -11   2       30.38       55.54     14.47 o 
  -5 -10   2       29.28       46.75     27.49 o 
  -4 -10   2      252.97      199.91     22.35 o 
  -3 -10   2      198.87       98.30     32.62 o 
  -2 -10   2       25.15        0.02     26.43 o 
  -1 -10   2        0.35        0.02     25.49 o 
   0 -10   2       39.35       24.81     24.55 o 
   1 -10   2      125.37      177.58     20.63 o 
   2 -10   2        4.86        1.02     20.09 o 
   3 -10   2       12.10       19.85     24.70 o 
   4 -10   2        0.63       11.82     22.30 o 
   5 -10   2       21.24       32.82     14.55 o 
  -6  -9   2        8.46       28.57     23.21 o 
  -5  -9   2       41.61       56.13     16.05 o 
  -4  -9   2       15.89       18.08     21.73 o 
  -3  -9   2      690.38      624.72     31.57 o 
  -2  -9   2       56.35       44.87     26.45 o 
  -1  -9   2      607.81      597.33     29.72 o 
   0  -9   2        0.72       36.16     13.16 o 
   1  -9   2      292.17      340.85     25.21 o 
   2  -9   2       30.09       58.70     13.31 o 
   3  -9   2      175.65      106.68     20.24 o 
   4  -9   2      791.40      868.61     35.88 o 
   5  -9   2       12.66       18.57     11.98 o 
   6  -9   2       16.92       26.70     25.39 o 
   7  -9   2       57.95       68.32     16.49 o 
  -7  -8   2      139.38      174.68     22.56 o 
  -6  -8   2       89.40       77.09     26.37 o 
  -5  -8   2      651.90      601.33     46.36 o 
  -4  -8   2       15.23        4.55     26.97 o 
  -3  -8   2      786.66      685.49     31.00 o 
  -2  -8   2      117.93      146.81     16.83 o 
  -1  -8   2        6.37       15.88     17.50 o 
   0  -8   2      800.30      683.44     28.84 o 
   1  -8   2       45.15       47.13     11.40 o 
   2  -8   2      590.11      495.59     26.49 o 
   3  -8   2       26.05       16.08     18.90 o 
   4  -8   2        2.04        3.53     19.37 o 
   5  -8   2       53.84        5.54     26.37 o 
   6  -8   2       25.74       11.75     21.02 o 
   7  -8   2       16.22       10.45     23.14 o 
   8  -8   2       27.51       62.97     16.68 o 
  -8  -7   2      106.01      101.37     19.41 o 
  -7  -7   2       82.88       87.21     18.30 o 
  -6  -7   2      252.83      278.83     23.45 o 
  -5  -7   2        0.37        0.02     20.79 o 
  -4  -7   2     1148.63     1159.54     37.22 o 
  -3  -7   2      343.54      341.06     22.37 o 
  -2  -7   2     1322.24     1279.94     37.30 o 
  -1  -7   2        6.81        0.01     21.27 o 
   0  -7   2      130.33       88.70     14.02 o 
   1  -7   2      130.60      144.73     13.88 o 
   2  -7   2       96.51       84.53     14.07 o 
   3  -7   2       91.60       69.62     12.43 o 
   4  -7   2      844.91      769.64     30.19 o 
   5  -7   2      102.62       94.05     15.13 o 
   6  -7   2      312.47      313.83     22.13 o 
   7  -7   2        5.83        0.97     21.74 o 
   8  -7   2       73.81       46.58     29.73 o 
   9  -7   2       10.19       23.38     24.93 o 
  -9  -6   2       25.53        3.23     25.73 o 
  -8  -6   2      833.98      884.63     37.77 o 
  -7  -6   2      179.60      112.62     31.02 o 
  -6  -6   2      582.52      572.29     27.34 o 
  -4  -6   2      468.64      391.02     22.30 o 
  -3  -6   2      418.23      445.69     22.96 o 
  -2  -6   2      213.48      203.36     16.15 o 
  -1  -6   2      179.74      220.53     15.33 o 
   0  -6   2     1069.13      997.41     29.48 o 
   1  -6   2      138.37      181.29     14.11 o 
   2  -6   2     1881.60     1754.53     37.83 o 
   3  -6   2      183.96      180.02     15.20 o 
   4  -6   2      861.35      658.30     25.87 o 
   5  -6   2      257.67      317.95     21.03 o 
   6  -6   2        2.34        0.02     20.13 o 
   7  -6   2      256.11      293.61     20.94 o 
   8  -6   2      130.61      156.41     17.25 o 
   9  -6   2      301.21      364.74     25.42 o 
  10  -6   2       36.93       42.91     24.17 o 
 -10  -5   2       92.76       78.58     19.79 o 
  -9  -5   2        2.26        2.05     25.04 o 
  -8  -5   2       28.41       32.07     22.61 o 
  -7  -5   2       50.60        9.55     25.77 o 
  -6  -5   2      366.08      410.72     25.04 o 
  -5  -5   2      778.47      888.74     31.89 o 
  -4  -5   2     1884.94     2118.63     43.64 o 
  -3  -5   2      154.50      221.52     15.75 o 
  -2  -5   2     3155.79     3305.19     51.73 o 
  -1  -5   2      129.92      195.80     13.70 o 
   0  -5   2      762.82      609.44     21.00 o 
   1  -5   2     2612.22     2903.61     44.54 o 
   2  -5   2       57.21       46.48      8.51 o 
   3  -5   2     1441.42     1085.60     28.87 o 
   4  -5   2        0.88        0.01     15.32 o 
   5  -5   2      830.11      776.06     26.88 o 
   6  -5   2       24.98       22.08     18.03 o 
   7  -5   2      451.91      329.59     23.09 o 
   8  -5   2        0.62        0.90     20.79 o 
   9  -5   2      168.28      161.03     17.98 o 
  10  -5   2        7.72        9.24     11.08 o 
 -10  -4   2      319.99      276.65     23.52 o 
  -9  -4   2      111.73       97.05     16.22 o 
  -8  -4   2      634.73      548.45     29.47 o 
  -7  -4   2      239.42      217.21     18.82 o 
  -6  -4   2     1031.26      992.17     31.81 o 
  -5  -4   2      735.08      846.22     28.81 o 
  -4  -4   2     1314.42     1553.33     35.47 o 
  -3  -4   2     1298.04     1198.74     29.66 o 
  -2  -4   2      414.51      399.95     17.90 o 
   0  -4   2      518.54      505.99     17.77 o 
   1  -4   2     5467.58     6317.64     60.80 o 
   2  -4   2       17.24       39.93      7.23 o 
   3  -4   2        4.80       49.59      8.97 o 
   4  -4   2      551.73      689.66     23.34 o 
   5  -4   2       46.83       39.13      9.82 o 
   6  -4   2      177.05      167.05     15.08 o 
   7  -4   2      900.33      937.81     31.36 o 
   8  -4   2        1.43        0.02     23.54 o 
   9  -4   2      282.33      263.01     23.46 o 
  10  -4   2        5.01       16.24     19.70 o 
  11  -4   2       27.37       47.83     24.70 o 
 -10  -3   2        5.41       31.76     22.48 o 
  -9  -3   2       22.56       26.27     23.52 o 
  -8  -3   2        0.10        0.02     20.77 o 
  -7  -3   2     1254.03     1218.71     37.57 o 
  -6  -3   2       10.54        0.01     22.63 o 
  -5  -3   2     2828.91     2642.47     45.76 o 
  -3  -3   2     1184.05      921.99     23.84 o 
  -2  -3   2      484.74      605.21     18.63 o 
  -1  -3   2       18.29       18.99     13.43 o 
   0  -3   2     2933.81     3758.40     41.61 o 
   1  -3   2       37.06       56.18      7.69 o 
   2  -3   2     3109.32     3511.18     41.05 o 
   3  -3   2     3271.13     3430.58     42.23 o 
   4  -3   2      650.33      706.26     21.61 o 
   5  -3   2     3114.35     3030.24     45.19 o 
   6  -3   2      389.84      336.39     17.77 o 
   7  -3   2      202.72      131.28     15.30 o 
   8  -3   2      218.66      209.02     17.51 o 
   9  -3   2       11.08       21.26     12.74 o 
  10  -3   2      305.75      366.70     24.87 o 
  11  -3   2        9.32        0.02     28.78 o 
 -11  -2   2      288.80      301.60     28.57 o 
 -10  -2   2        0.75        0.04     24.05 o 
  -9  -2   2     1522.73     1237.92     40.73 o 
  -8  -2   2       47.94       58.03     13.85 o 
  -7  -2   2      436.21      363.20     21.18 o 
  -6  -2   2        4.32        0.01     18.23 o 
  -5  -2   2        0.14        0.01     16.10 o 
  -4  -2   2     4365.02     5625.81     61.92 o 
  -3  -2   2      109.24      182.49     11.14 o 
  -2  -2   2     1722.30     2140.71     30.55 o 
  -1  -2   2      891.03      826.08     18.64 o 
   1  -2   2    18409.92    22483.61     88.27 o 
   2  -2   2     8586.26    10812.46     64.47 o 
   3  -2   2      492.62      345.97     12.49 o 
   4  -2   2     2982.52     2672.27     36.89 o 
   6  -2   2     1265.19     1012.96     27.40 o 
   7  -2   2       55.36       67.20     10.38 o 
   8  -2   2     1300.87     1305.17     37.00 o 
   9  -2   2       41.68       44.35     22.81 o 
  10  -2   2       11.51        6.54     23.03 o 
  11  -2   2        1.44       18.64     20.15 o 
  12  -2   2       15.04       43.29     22.73 o 
 -11  -1   2       27.99       48.54     23.27 o 
 -10  -1   2      161.23      161.01     19.37 o 
  -9  -1   2      134.71      106.57     19.66 o 
  -8  -1   2      405.86      412.32     23.26 o 
  -7  -1   2      334.50      329.53     19.71 o 
  -6  -1   2      394.60      414.48     19.98 o 
  -5  -1   2     1139.72     1097.29     27.73 o 
  -4  -1   2        6.56        5.82     11.61 o 
  -3  -1   2     4264.45     5137.68     49.84 o 
  -2  -1   2     7597.24     9986.27     58.97 o 
   2  -1   2    12458.87    13989.20     89.51 o 
   3  -1   2      622.70      449.88     13.14 o 
   4  -1   2    13021.52    14362.04     81.10 o 
   5  -1   2        6.67        0.01     13.83 o 
   6  -1   2      760.25      845.87     23.87 o 
   7  -1   2      237.34      298.57     16.92 o 
   8  -1   2       75.53       94.14     13.16 o 
   9  -1   2      928.67      829.38     31.74 o 
  10  -1   2      101.76      107.99     18.12 o 
  11  -1   2       97.75       65.09     17.45 o 
  12  -1   2       27.82       21.20     27.08 o 
 -11   0   2       69.74       87.27     15.65 o 
 -10   0   2       96.61      103.94     17.92 o 
  -9   0   2      280.25      275.57     20.93 o 
  -8   0   2       48.89       40.13     12.35 o 
  -7   0   2       39.60       54.51     11.11 o 
  -6   0   2     1722.42     1675.52     37.36 o 
  -5   0   2      168.96      252.70     13.21 o 
  -4   0   2     5579.52     5055.45     51.11 o 
  -3   0   2       15.25       42.80      6.27 o 
  -2   0   2    21893.96    25252.29     88.18 o 
  -1   0   2      395.57      325.95      9.06 o 
   1   0   2     4619.26     5005.04     37.16 o 
   2   0   2      902.01      747.49     19.05 o 
   3   0   2     2577.58     2562.54     34.96 o 
   4   0   2      581.25      672.30     16.69 o 
   5   0   2     3312.47     3795.67     44.67 o 
   6   0   2     2558.02     2943.93     43.65 o 
   7   0   2       66.20       87.97     11.31 o 
   8   0   2      341.70      311.31     18.63 o 
   9   0   2      196.05      218.18     18.11 o 
  10   0   2      217.44      195.13     18.46 o 
  11   0   2      356.98      326.58     25.48 o 
  12   0   2       39.38       38.59     21.01 o 
 -11   1   2       46.81       12.87     24.50 o 
 -10   1   2      191.85      233.21     20.35 o 
  -9   1   2       57.50        9.49     24.25 o 
  -8   1   2     1835.36     1840.22     45.69 o 
  -7   1   2       28.17       22.50      9.95 o 
  -6   1   2     1437.64     1248.91     30.51 o 
  -5   1   2      245.94      171.34     12.14 o 
  -4   1   2     2374.42     1931.51     31.17 o 
  -3   1   2     3781.11     3684.29     39.13 o 
  -2   1   2      171.94      129.04      7.42 o 
   1   1   2    15677.91    19409.02    171.08 o 
   2   1   2       16.21       19.30      8.87 o 
   3   1   2       22.80       38.87      9.87 o 
   4   1   2     2068.67     2316.01     30.38 o 
   5   1   2      455.31      314.40     13.90 o 
   6   1   2      272.62      270.53     13.42 o 
   7   1   2      920.97      855.44     25.88 o 
   8   1   2        4.36        0.02     16.88 o 
   9   1   2     1887.41     1957.94     47.26 o 
  10   1   2      143.14       80.16     27.72 o 
  11   1   2      244.69      309.52     23.45 o 
  12   1   2        7.00        0.04     22.09 o 
 -11   2   2        0.18        0.04     23.53 o 
 -10   2   2      249.08      280.49     24.38 o 
  -9   2   2      117.51      114.88     16.01 o 
  -8   2   2      139.17      147.56     14.97 o 
  -7   2   2       14.04       14.22     17.27 o 
  -6   2   2       40.43       56.70     10.56 o 
  -5   2   2     4873.54     4803.42     55.42 o 
  -4   2   2      439.85      425.78     15.54 o 
  -3   2   2     1463.76     1458.45     24.50 o 
  -2   2   2     3308.22     3488.13     34.79 o 
  -1   2   2      122.91      208.37      9.13 o 
   1   2   2      197.14      160.24      7.69 o 
   3   2   2    16330.34    18573.43     81.16 o 
   4   2   2      279.09      248.68     11.19 o 
   5   2   2     4881.89     4778.39     53.08 o 
   6   2   2      165.53      340.92     15.66 o 
   7   2   2     1613.89     1665.20     35.61 o 
   8   2   2      248.03      237.09     16.81 o 
   9   2   2        0.77        0.02     19.18 o 
  10   2   2      190.47      232.51     20.75 o 
  11   2   2       28.63        9.18     23.77 o 
  12   2   2      142.50      181.20     20.57 o 
 -11   3   2       99.35      121.40     18.96 o 
 -10   3   2       13.55        0.04     23.91 o 
  -9   3   2      493.70      493.95     26.30 o 
  -8   3   2       55.36       31.10     22.82 o 
  -7   3   2      589.20      637.16     26.44 o 
  -6   3   2       20.72        1.22     15.40 o 
  -5   3   2      110.61      133.34     12.47 o 
  -4   3   2       16.17       37.92      7.10 o 
  -3   3   2     2147.76     1785.67     29.88 o 
  -2   3   2      400.14      549.88     14.98 o 
  -1   3   2     5262.31     4072.29     36.99 o 
   0   3   2     1185.63     1098.04     19.30 o 
   1   3   2    23346.44    26729.66    205.24 o 
   2   3   2     3430.04     3770.68     35.63 o 
   4   3   2      819.83      723.23     18.67 o 
   5   3   2       63.73      106.13     10.90 o 
   6   3   2     2645.52     2897.16     43.84 o 
   7   3   2       19.99       57.74     10.40 o 
   8   3   2      916.43      936.56     31.09 o 
   9   3   2      158.73      190.95     16.51 o 
  10   3   2      121.50       99.80     26.77 o 
  11   3   2      190.07      166.95     20.80 o 
  12   3   2        0.55       35.96     22.63 o 
 -10   4   2        3.57        0.04     21.44 o 
  -9   4   2       42.30       47.64     12.42 o 
  -8   4   2       12.17        0.02     23.08 o 
  -7   4   2       97.21      102.19     13.51 o 
  -6   4   2       69.48       68.01     11.97 o 
  -5   4   2      706.30      564.11     21.97 o 
  -4   4   2        0.09        0.01     12.88 o 
  -3   4   2     3498.32     3113.36     40.03 o 
  -2   4   2     1456.94     1087.18     22.13 o 
   0   4   2     6460.24     6709.28     52.61 o 
   2   4   2     6466.42     7351.81     57.42 o 
   3   4   2      142.49      218.01     11.31 o 
   4   4   2     2279.44     2447.70     36.98 o 
   5   4   2      688.78      883.17     24.52 o 
   6   4   2       62.20       58.88     17.15 o 
   7   4   2       39.77       53.00      9.81 o 
   8   4   2        8.14        0.02     19.64 o 
   9   4   2      260.62      250.03     18.54 o 
  10   4   2      483.25      515.59     30.11 o 
  11   4   2        0.66        0.02     26.19 o 
  12   4   2      244.33      254.14     24.59 o 
 -10   5   2       89.95       59.20     16.59 o 
  -9   5   2      140.36      159.28     19.76 o 
  -8   5   2      175.15      218.86     17.95 o 
  -7   5   2      428.03      474.60     25.58 o 
  -6   5   2     1116.62     1104.06     32.77 o 
  -5   5   2      119.39      140.85     12.28 o 
  -4   5   2     2724.87     2365.67     48.91 o 
  -3   5   2      380.16      490.76     18.98 o 
  -2   5   2     3667.53     2968.03     41.16 o 
  -1   5   2      742.69      821.01     20.93 o 
   0   5   2     1395.88     1263.55     25.62 o 
   1   5   2      234.86      305.81     13.71 o 
   2   5   2       51.23       67.76      8.09 o 
   3   5   2      221.07      369.20     15.24 o 
   4   5   2     1672.93     1964.52     38.63 o 
   5   5   2      349.39      523.51     20.50 o 
   6   5   2     2019.67     2026.18     39.49 o 
   7   5   2        5.08        0.01     19.67 o 
   8   5   2     1067.35     1153.81     36.12 o 
   9   5   2       81.92       81.14     25.28 o 
  10   5   2      129.89      148.97     18.95 o 
  11   5   2       22.59       14.80     25.62 o 
  -9   6   2        9.58        0.04     24.38 o 
  -8   6   2      115.19      116.88     16.11 o 
  -7   6   2      195.83      202.63     18.67 o 
  -6   6   2       57.83       62.38     12.65 o 
  -5   6   2       71.57       76.54     11.79 o 
  -4   6   2      147.02      165.00     13.58 o 
  -3   6   2      511.01      601.42     21.70 o 
  -2   6   2       47.56       65.24      8.72 o 
  -1   6   2      677.08      715.92     22.29 o 
   0   6   2     3027.50     3267.47     58.56 o 
   1   6   2     1237.53     1541.59     39.56 o 
   2   6   2     1726.59     1457.95     41.74 o 
   3   6   2      418.19      594.68     27.06 o 
   4   6   2      601.15      489.57     20.41 o 
   5   6   2      670.25      682.70     26.18 o 
   6   6   2      765.81      810.38     36.24 o 
   7   6   2     1512.84     1749.83     53.56 o 
   8   6   2       64.16       97.76     14.61 o 
   9   6   2      807.10      899.32     47.37 o 
  10   6   2      157.14      129.32     19.16 o 
  11   6   2      150.87      183.52     26.91 o 
  -9   7   2       10.84       24.77     23.42 o 
  -8   7   2      110.12      149.81     18.05 o 
  -7   7   2      235.52      260.06     22.95 o 
  -6   7   2      357.95      364.95     23.33 o 
  -5   7   2      415.79      412.99     21.92 o 
  -4   7   2      445.45      402.62     20.74 o 
  -3   7   2      325.44      292.48     17.80 o 
  -2   7   2     2800.33     2557.65     46.37 o 
  -1   7   2       43.31       18.04     13.84 o 
   0   7   2     1751.38     1708.29     37.88 o 
   1   7   2      325.24      313.03     21.03 o 
   2   7   2      452.01      437.23     25.04 o 
   3   7   2     3825.75     4107.56     56.09 o 
   4   7   2      103.91       91.62     13.51 o 
   5   7   2     3004.87     2927.21     52.82 o 
   6   7   2      853.45      868.81     31.15 o 
   7   7   2       19.88        2.32     23.18 o 
   8   7   2      218.63      200.53     20.57 o 
   9   7   2       22.76       20.00     23.74 o 
  10   7   2       41.78       35.59     26.64 o 
  -8   8   2       99.93       89.99     19.72 o 
  -7   8   2        0.66       13.56     19.46 o 
  -6   8   2      261.44      292.48     23.76 o 
  -5   8   2        0.27        0.02     20.12 o 
  -4   8   2       28.86        5.31     19.61 o 
  -3   8   2      666.69      611.30     26.70 o 
  -2   8   2       92.55       89.67     11.81 o 
  -1   8   2     1632.18     1387.18     35.55 o 
   0   8   2      118.98      167.59     20.38 o 
   1   8   2     1762.17     1721.65     57.66 o 
   2   8   2       20.39       14.63      8.79 o 
   3   8   2      497.08      379.43     21.51 o 
   4   8   2        1.33        4.90     15.91 o 
   5   8   2       69.96       69.23     21.40 o 
   6   8   2      542.19      558.01     28.39 o 
   7   8   2        4.53        0.02     23.42 o 
   8   8   2      781.55      788.01     47.53 o 
  10   8   2        1.01       31.55     14.66 o 
  -7   9   2       16.61       19.80     26.54 o 
  -6   9   2       44.17        8.74     24.57 o 
  -5   9   2      632.41      611.12     31.68 o 
  -4   9   2       27.47       29.86     12.40 o 
  -3   9   2      774.24      853.04     32.02 o 
  -2   9   2       64.67       56.82     14.62 o 
  -1   9   2       49.78       29.53     18.67 o 
   0   9   2        2.54        0.02     20.62 o 
   1   9   2       19.86       23.46     20.54 o 
   2   9   2      429.72      364.13     32.49 o 
   3   9   2      344.89      348.73     21.02 o 
   4   9   2      143.49      140.57     16.08 o 
   5   9   2      679.37      609.87     29.11 o 
   6   9   2      110.82       77.12     15.78 o 
   7   9   2      270.05      293.53     32.64 o 
   8   9   2       94.98      140.39     17.56 o 
   9   9   2       12.29       18.62     25.72 o 
  -6  10   2       86.88       82.75     16.33 o 
  -5  10   2       20.37       19.20     13.81 o 
  -4  10   2       51.04       60.40     14.33 o 
  -3  10   2       36.51       40.92     11.26 o 
  -2  10   2      191.50      181.53     20.17 o 
  -1  10   2      252.86      291.20     19.63 o 
   0  10   2      112.03      115.75     24.41 o 
   1  10   2      157.83      123.10     30.71 o 
   2  10   2        3.92        0.02     19.98 o 
   3  10   2      101.25      109.84     14.47 o 
   4  10   2      268.92      265.84     21.53 o 
   5  10   2        9.48        3.60     20.42 o 
   6  10   2      446.35      434.01     27.15 o 
   7  10   2        6.85        7.93     21.18 o 
   8  10   2      274.06      254.93     24.56 o 
  -5  11   2       52.68       46.34     27.33 o 
  -4  11   2       28.92       38.55     21.71 o 
  -3  11   2       82.43       75.58     16.88 o 
  -2  11   2       10.30        0.04     23.76 o 
  -1  11   2        3.06        0.04     21.31 o 
   0  11   2      163.08      169.37     33.40 o 
   1  11   2       57.99       57.77     22.73 o 
   2  11   2       94.97      112.02     30.08 o 
   3  11   2        1.28        0.04     22.93 o 
   4  11   2      383.23      378.66     28.52 o 
   5  11   2        2.09        0.99     22.31 o 
   6  11   2      157.20      144.36     20.77 o 
  -2  12   2       94.35       91.96     19.53 o 
  -1  12   2       49.21       58.31     16.08 o 
   0  12   2      282.76      380.09     38.79 o 
   1  12   2       38.23       43.27     28.00 o 
   2  12   2       90.20      100.52     29.08 o 
   3  12   2      104.01      134.23     19.61 o 
   4  12   2       80.71       30.66     27.14 o 
  -3 -10   3      369.76      331.46     30.12 o 
  -2 -10   3        1.07        0.04     27.80 o 
  -1 -10   3      289.78      291.02     24.99 o 
   0 -10   3       28.22       34.66     25.91 o 
   1 -10   3       33.37        0.02     29.50 o 
   2 -10   3        0.69       23.32     19.89 o 
   3 -10   3        4.32        0.04     25.66 o 
   4 -10   3       76.13       91.86     17.28 o 
  -5  -9   3      326.35      358.58     27.03 o 
  -4  -9   3        2.04       23.32     22.29 o 
  -3  -9   3        3.99        0.04     24.26 o 
  -2  -9   3       55.48       52.53     16.05 o 
  -1  -9   3       79.58       35.59     28.76 o 
   0  -9   3        3.40        0.02     22.50 o 
   1  -9   3      253.52      276.27     21.98 o 
   2  -9   3        1.59        0.04     22.69 o 
   3  -9   3      509.39      483.81     28.91 o 
   4  -9   3        1.21        3.04     21.54 o 
   5  -9   3       76.75       78.81     18.03 o 
   6  -9   3      104.75      136.71     19.78 o 
  -7  -8   3        0.85        0.04     29.79 o 
  -6  -8   3      243.23      227.71     22.26 o 
  -5  -8   3       47.28       52.85     25.34 o 
  -4  -8   3        6.04       42.61     22.78 o 
  -3  -8   3       19.96        0.02     28.13 o 
  -2  -8   3       59.21       78.51     14.28 o 
  -1  -8   3      748.62      760.26     32.12 o 
   0  -8   3       78.91       92.02     23.77 o 
   1  -8   3        3.22       16.99     17.20 o 
   2  -8   3      383.22      416.91     23.97 o 
   3  -8   3       16.81        0.02     21.67 o 
   4  -8   3      126.39      166.59     19.41 o 
   5  -8   3        1.53        0.02     23.62 o 
   6  -8   3      316.58      305.72     25.38 o 
   7  -8   3       29.12       37.44     25.64 o 
   8  -8   3      157.85      140.58     21.71 o 
  -8  -7   3      134.84       68.32     38.32 o 
  -7  -7   3       80.50       85.65     28.19 o 
  -6  -7   3        8.19        6.94     12.52 o 
  -5  -7   3      371.00      362.58     26.56 o 
  -4  -7   3      321.89      307.87     23.99 o 
  -3  -7   3        8.71        0.02     23.14 o 
  -2  -7   3      556.74      527.21     26.70 o 
  -1  -7   3        5.09        0.02     20.43 o 
   0  -7   3     1203.90     1158.32     35.77 o 
   1  -7   3       33.93       43.56     11.19 o 
   2  -7   3      790.82      687.23     28.87 o 
   3  -7   3      130.96      147.56     15.91 o 
   4  -7   3      114.28       88.34     14.27 o 
   5  -7   3        7.09        0.02     22.60 o 
   6  -7   3       48.32       45.88     23.40 o 
   7  -7   3      122.83      124.38     18.87 o 
   8  -7   3      178.91      196.06     20.12 o 
   9  -7   3        2.95        0.04     24.55 o 
  -8  -6   3       65.06       34.90     32.82 o 
  -7  -6   3       16.93       41.43     12.11 o 
  -6  -6   3     1079.65     1050.00     52.96 o 
  -4  -6   3      946.77      994.04     35.31 o 
  -3  -6   3      309.07      312.66     20.42 o 
  -2  -6   3       61.06        0.72     23.45 o 
  -1  -6   3      838.33      932.47     31.17 o 
   0  -6   3      251.86      238.67     17.32 o 
   1  -6   3      412.29      350.01     19.83 o 
   2  -6   3      409.01      437.05     22.06 o 
   3  -6   3     1203.43     1175.52     35.59 o 
   4  -6   3      711.11      651.56     27.03 o 
   5  -6   3       44.67       66.91     11.03 o 
   6  -6   3       47.85       30.69     12.42 o 
   7  -6   3      121.31      133.29     17.77 o 
   8  -6   3       97.52       56.75     29.30 o 
   9  -6   3        6.49       17.97     24.25 o 
  10  -6   3        4.79        0.04     26.58 o 
  -9  -5   3       87.76       68.73     26.40 o 
  -8  -5   3      234.48      277.11     23.38 o 
  -7  -5   3       49.99       23.10     25.23 o 
  -6  -5   3      253.03      327.33     21.60 o 
  -5  -5   3      294.12      293.72     21.81 o 
  -4  -5   3      299.08      390.75     21.61 o 
  -3  -5   3     1079.53     1123.38     31.85 o 
  -2  -5   3      373.44      381.93     20.63 o 
  -1  -5   3     1922.95     2263.71     44.34 o 
   0  -5   3      309.68      344.14     17.63 o 
   1  -5   3      388.03      421.12     18.88 o 
   2  -5   3      191.76      168.66     13.76 o 
   3  -5   3      108.04      116.92     12.36 o 
   4  -5   3       31.90        7.17     17.96 o 
   5  -5   3      492.73      441.66     22.81 o 
   6  -5   3       68.65       51.92     10.98 o 
   7  -5   3     1304.10     1377.18     40.06 o 
   8  -5   3       11.72        0.02     23.78 o 
   9  -5   3      189.82      186.85     21.71 o 
  10  -5   3        2.66       31.24     17.67 o 
 -10  -4   3       63.87       47.77     24.65 o 
  -9  -4   3      360.86      327.05     26.59 o 
  -8  -4   3       31.73        0.02     28.29 o 
  -7  -4   3      325.04      321.20     25.84 o 
  -6  -4   3      155.02      153.24     30.43 o 
  -5  -4   3     1010.28     1202.85     35.61 o 
  -4  -4   3       10.86       38.93      9.87 o 
  -3  -4   3       95.09      147.48     14.28 o 
  -2  -4   3      227.80      336.85     20.12 o 
  -1  -4   3     5478.92     6891.40     49.57 o 
   0  -4   3      171.95      195.61     12.81 o 
   1  -4   3     7198.29     8341.66     73.80 o 
   2  -4   3      448.05      468.96     18.21 o 
   3  -4   3     4821.59     4946.25     59.55 o 
   4  -4   3      275.16      351.38     17.62 o 
   5  -4   3      887.40      790.99     26.22 o 
   6  -4   3       34.63       45.45      9.95 o 
   7  -4   3        6.08        0.02     19.70 o 
   8  -4   3      521.99      543.03     26.62 o 
   9  -4   3       47.43       42.85     21.96 o 
  10  -4   3       41.58       44.93     26.51 o 
  11  -4   3        9.77        0.04     26.94 o 
 -10  -3   3       40.47       18.27     26.01 o 
  -9  -3   3      126.81       82.11     29.05 o 
  -8  -3   3       10.12       20.83     20.92 o 
  -7  -3   3       32.47       38.60     22.75 o 
  -6  -3   3      129.63      115.82     15.43 o 
  -5  -3   3      705.54      709.05     27.68 o 
  -4  -3   3       15.74        5.32     15.64 o 
  -3  -3   3     6866.95     7979.32     77.91 o 
  -1  -3   3     6019.50     6442.67     61.36 o 
   1  -3   3     3006.09     2721.69     37.57 o 
   3  -3   3       29.03       98.34     10.13 o 
   4  -3   3      801.74      624.24     20.23 o 
   5  -3   3       11.37       17.93     15.96 o 
   6  -3   3     2024.54     2033.72     41.61 o 
   7  -3   3        2.41       19.84     13.40 o 
   8  -3   3       67.45       45.04     12.82 o 
   9  -3   3      388.59      289.92     23.96 o 
  10  -3   3        6.52        0.02     23.84 o 
  11  -3   3       38.94       18.18     25.91 o 
 -10  -2   3        1.91        0.04     22.86 o 
  -9  -2   3      215.18      197.13     19.27 o 
  -8  -2   3      178.55      184.26     17.85 o 
  -7  -2   3     1356.07     1166.30     37.31 o 
  -6  -2   3        3.17       11.87     17.35 o 
  -5  -2   3     3508.08     3891.34     59.27 o 
  -4  -2   3     2122.85     2571.78     41.94 o 
  -3  -2   3      748.91      662.70     21.02 o 
  -2  -2   3     1538.39     1444.10     28.12 o 
   0  -2   3     8254.55     9235.94     63.61 o 
   2  -2   3     2022.98     1885.26     28.11 o 
   3  -2   3       44.92       33.40     11.50 o 
   4  -2   3      612.10      811.70     21.18 o 
   5  -2   3       68.01       93.08      9.94 o 
   6  -2   3      292.55      272.58     16.65 o 
   7  -2   3       53.49       54.16     11.85 o 
   8  -2   3      993.50     1025.23     34.31 o 
   9  -2   3      246.82      188.99     19.15 o 
  10  -2   3      363.12      394.17     26.05 o 
  11  -2   3        0.34       12.40     21.46 o 
  12  -2   3      114.98      120.95     22.84 o 
 -10  -1   3        0.55       17.50     20.76 o 
  -9  -1   3      319.36      328.51     24.48 o 
  -8  -1   3      249.98      293.12     21.42 o 
  -7  -1   3        3.13        0.02     18.49 o 
  -6  -1   3     1809.82     1679.15     39.84 o 
  -5  -1   3      152.08      195.23     15.20 o 
  -4  -1   3     1845.74     1564.04     32.71 o 
  -3  -1   3      131.30      237.10     12.30 o 
  -2  -1   3     4906.19     5896.58     52.05 o 
  -1  -1   3      202.78      341.54     12.69 o 
   1  -1   3     4276.20     5843.98     42.55 o 
   2  -1   3      726.74      571.75     14.81 o 
   3  -1   3      321.26      487.38     14.53 o 
   4  -1   3     2886.97     2478.59     34.27 o 
   5  -1   3     1259.34     1575.26     30.50 o 
   6  -1   3     4314.44     4308.25     53.56 o 
   7  -1   3       79.85       62.89     12.62 o 
   8  -1   3      299.38      251.97     18.04 o 
   9  -1   3       45.63       52.47     12.94 o 
  10  -1   3      155.23      155.61     19.97 o 
  11  -1   3      235.52      270.33     25.06 o 
  12  -1   3       10.34        3.32     23.57 o 
 -11   0   3        3.29       21.11     22.47 o 
 -10   0   3      299.36      313.44     25.58 o 
  -9   0   3       20.67       25.80     10.90 o 
  -8   0   3      136.17      160.71     17.63 o 
  -7   0   3       15.41       27.20     11.39 o 
  -6   0   3     1606.49     1562.48     36.57 o 
  -5   0   3       10.77       10.95     15.32 o 
  -4   0   3      172.89      206.93     12.02 o 
  -3   0   3      301.29      334.59     14.10 o 
  -2   0   3     5044.25     6333.57     50.74 o 
   0   0   3     5296.98     5449.67     28.11 o 
   1   0   3      505.72      438.14     15.54 o 
   2   0   3    15283.53    16938.05     53.28 o 
   3   0   3     1488.70     1161.63     28.49 o 
   4   0   3     1316.77     1118.71     22.18 o 
   6   0   3      140.77      227.44     13.23 o 
   7   0   3     2297.47     2113.78     40.94 o 
   8   0   3        2.03        1.93     16.12 o 
   9   0   3      412.29      441.33     23.87 o 
  10   0   3      212.49      189.09     17.43 o 
  11   0   3        5.81        0.02     24.04 o 
  12   0   3       42.89       30.14     19.84 o 
 -11   1   3        0.85        0.05     23.40 o 
 -10   1   3       19.11       57.25     12.81 o 
  -9   1   3        8.30        0.90     22.62 o 
  -8   1   3      192.09      134.05     16.75 o 
  -7   1   3      383.35      399.51     22.77 o 
  -6   1   3      815.03      896.29     27.78 o 
  -5   1   3      681.17      702.31     22.38 o 
  -4   1   3     2681.12     2299.69     36.19 o 
  -3   1   3       24.99       15.64     11.17 o 
  -2   1   3     1594.87     1150.65     22.13 o 
   0   1   3     6511.24     7567.40     46.75 o 
   1   1   3    11884.50    12851.32     60.65 o 
   3   1   3    10468.03    10224.91     65.42 o 
   5   1   3     1381.72     1163.49     24.73 o 
   6   1   3      880.91     1200.42     28.55 o 
   7   1   3      381.61      405.95     17.97 o 
   8   1   3       11.65       37.37     11.11 o 
   9   1   3       86.55       58.48     22.62 o 
  10   1   3       33.29       64.59     18.59 o 
  11   1   3       95.30      123.73     16.50 o 
  12   1   3        9.46       26.94     13.05 o 
 -10   2   3      207.91      206.95     21.38 o 
  -9   2   3       33.86        0.02     24.32 o 
  -8   2   3        5.63        0.80     21.72 o 
  -7   2   3      231.07      258.26     19.38 o 
  -6   2   3        3.81       16.14     13.10 o 
  -5   2   3     1246.59     1085.79     29.05 o 
  -4   2   3        8.72        0.01     12.68 o 
  -3   2   3     5433.37     4987.29     49.66 o 
  -1   2   3    20123.87    20829.69     80.67 o 
   0   2   3       21.25       31.56      9.04 o 
   1   2   3     3303.89     3498.27     30.38 o 
   2   2   3      943.42     1065.90     17.28 o 
   3   2   3        5.83       32.54     10.33 o 
   4   2   3       20.80        0.01     13.05 o 
   5   2   3      375.42      340.89     14.02 o 
   6   2   3      455.37      563.03     19.39 o 
   7   2   3     1308.21     1397.67     32.43 o 
   8   2   3      186.56      181.13     15.07 o 
   9   2   3      687.58      692.79     27.52 o 
  10   2   3      205.56      188.40     17.91 o 
  11   2   3       13.83       10.85     24.94 o 
  12   2   3       43.78       44.94     26.52 o 
 -10   3   3       37.00       23.77     25.16 o 
  -9   3   3      264.55      286.36     21.92 o 
  -8   3   3        8.19       25.71     17.01 o 
  -7   3   3     3367.83     3292.52     58.84 o 
  -6   3   3      141.50      175.38     13.85 o 
  -5   3   3     5170.80     4773.77     60.27 o 
  -4   3   3       90.40       62.85      8.83 o 
  -3   3   3      256.11      127.59     10.88 o 
  -1   3   3     1375.70     1793.25     25.54 o 
   0   3   3     2665.81     2978.53     32.47 o 
   3   3   3     8354.14     9830.26     62.55 o 
   4   3   3      143.52      143.80     10.01 o 
   5   3   3     3275.65     3435.58     43.59 o 
   6   3   3      799.23      817.36     24.29 o 
   7   3   3       31.49       54.27     11.72 o 
   8   3   3     1529.23     1536.40     39.89 o 
   9   3   3        3.99        0.02     19.47 o 
  10   3   3      260.04      292.64     31.48 o 
  11   3   3       67.20       60.24     16.65 o 
  12   3   3      186.17      221.26     23.13 o 
 -10   4   3       13.33       29.67     20.88 o 
  -9   4   3      371.89      366.63     27.81 o 
  -8   4   3       15.09        0.02     23.32 o 
  -7   4   3      442.93      416.47     25.14 o 
  -6   4   3      450.31      455.41     21.97 o 
  -5   4   3      793.80      898.44     27.36 o 
  -4   4   3     1461.37     1347.91     30.97 o 
  -3   4   3      613.53      522.00     17.35 o 
  -2   4   3     3820.80     4538.44     49.06 o 
  -1   4   3      901.05      669.00     16.98 o 
   0   4   3      232.64      343.61     13.49 o 
   1   4   3     3702.04     3973.45     40.45 o 
   2   4   3     3800.05     3934.53     40.53 o 
   4   4   3     3514.10     3422.25     41.69 o 
   5   4   3      337.42      521.26     19.00 o 
   6   4   3     3175.26     3276.78     48.72 o 
   7   4   3      794.71      880.27     27.51 o 
   8   4   3     1990.62     2077.26     45.11 o 
   9   4   3       27.02       27.86     12.05 o 
  10   4   3        7.67        0.02     24.15 o 
  11   4   3      248.61      284.13     29.47 o 
  12   4   3       35.47       62.36     15.91 o 
 -10   5   3      106.82      121.41     18.64 o 
  -9   5   3       47.58       28.88     22.47 o 
  -8   5   3      226.61      215.91     19.97 o 
  -7   5   3      489.03      427.02     25.41 o 
  -6   5   3      956.60      915.75     33.36 o 
  -5   5   3      275.76      252.86     16.04 o 
  -4   5   3      139.53      118.69     12.23 o 
  -3   5   3      815.62      758.43     22.69 o 
  -2   5   3     1398.91     1113.97     25.30 o 
  -1   5   3       73.40       70.72      8.26 o 
   0   5   3     4206.08     3981.70     46.40 o 
   1   5   3      293.11      271.10     12.69 o 
   2   5   3     6212.58     6268.25     58.24 o 
   3   5   3      594.91      496.58     17.90 o 
   4   5   3     3634.92     3944.20     48.54 o 
   5   5   3      235.14      216.39     14.02 o 
   6   5   3       14.36       22.31     16.96 o 
   7   5   3      317.44      277.86     27.72 o 
   8   5   3     1254.50     1363.67     47.44 o 
   9   5   3       31.14        5.54     21.74 o 
  10   5   3      117.18       97.16     26.57 o 
  11   5   3       62.49       53.97     25.23 o 
  12   5   3        7.65       22.74     13.07 o 
  -9   6   3       22.72       35.85     13.19 o 
  -8   6   3       34.62       22.71     22.47 o 
  -7   6   3       15.80        0.02     22.78 o 
  -6   6   3      270.84      317.52     20.19 o 
  -5   6   3      596.51      593.07     24.69 o 
  -4   6   3     2555.32     2368.04     44.82 o 
  -3   6   3      243.33      204.70     15.25 o 
  -2   6   3     2341.89     1891.95     36.61 o 
  -1   6   3      419.59      390.98     16.56 o 
   0   6   3      915.90      968.25     26.91 o 
   1   6   3      786.61      719.56     29.01 o 
   2   6   3      275.46      417.66     20.22 o 
   3   6   3     1794.76     2221.79     43.88 o 
   4   6   3      612.28      678.52     22.95 o 
   5   6   3     1675.43     1917.80     39.38 o 
   6   6   3      624.57      641.72     25.97 o 
   7   6   3       80.92       87.92     12.49 o 
   8   6   3        1.79        0.02     22.15 o 
   9   6   3      135.04      186.10     17.08 o 
  10   6   3       82.96       23.79     31.63 o 
  11   6   3      135.23      114.05     34.13 o 
  -9   7   3        1.18       21.89     22.15 o 
  -8   7   3      181.12      244.48     22.58 o 
  -7   7   3        1.40        0.04     22.04 o 
  -6   7   3      310.84      372.57     23.60 o 
  -5   7   3      106.98      152.48     14.60 o 
  -4   7   3      344.67      319.07     18.42 o 
  -3   7   3      890.21      727.49     25.29 o 
  -2   7   3      587.40      574.43     23.42 o 
  -1   7   3      486.92      351.82     17.57 o 
   0   7   3        5.30        1.81     17.17 o 
   1   7   3      364.72      328.56     22.19 o 
   2   7   3      800.92      830.83     30.65 o 
   3   7   3      245.64      281.10     15.99 o 
   4   7   3      296.74      269.01     16.14 o 
   5   7   3      259.14      221.20     16.15 o 
   6   7   3       54.93       38.64     21.34 o 
   7   7   3      367.55      410.98     22.51 o 
   8   7   3       51.51       22.86     24.05 o 
   9   7   3      510.45      559.66     38.77 o 
  10   7   3       30.80        9.63     26.54 o 
  11   7   3        9.35       28.87     15.71 o 
  -8   8   3        3.55        8.51     20.40 o 
  -7   8   3      270.24      321.17     26.12 o 
  -6   8   3        1.85        0.02     22.67 o 
  -5   8   3      435.26      427.22     26.61 o 
  -4   8   3      150.63      155.16     14.63 o 
  -3   8   3        9.53       14.31     16.93 o 
  -2   8   3      133.07      113.32     13.38 o 
  -1   8   3       10.71       18.04     16.91 o 
   0   8   3      343.28      389.76     25.15 o 
   1   8   3      569.43      558.15     32.40 o 
   2   8   3      127.27      164.34     21.78 o 
   3   8   3     1416.68     1329.52     35.64 o 
   4   8   3       12.97        8.84     18.41 o 
   5   8   3     1419.99     1416.82     37.69 o 
   6   8   3      195.48      252.15     18.94 o 
   7   8   3      382.25      444.84     30.62 o 
   8   8   3      356.45      419.07     37.56 o 
  10   8   3      235.33      279.62     35.29 o 
  -7   9   3        0.14        0.05     21.35 o 
  -6   9   3        4.02        2.92     22.74 o 
  -5   9   3       50.08       19.98     24.25 o 
  -4   9   3       66.73       36.98     20.82 o 
  -3   9   3      395.49      438.25     23.03 o 
  -2   9   3       42.85       42.81     11.57 o 
  -1   9   3      910.58      794.42     30.08 o 
   0   9   3        5.30       17.39     18.22 o 
   1   9   3      329.59      306.74     27.33 o 
   2   9   3      547.21      554.98     34.25 o 
   3   9   3       49.23       48.89     11.79 o 
   4   9   3      586.86      605.15     26.55 o 
   5   9   3        0.41       14.27     16.59 o 
   6   9   3      201.15      218.03     20.47 o 
   7   9   3      124.28      129.33     16.74 o 
   8   9   3      132.52      121.90     21.05 o 
   9   9   3       12.35       33.20     20.69 o 
  -6  10   3       29.78       39.69     14.20 o 
  -5  10   3       56.29       83.56     15.70 o 
  -4  10   3       19.74       52.16     12.93 o 
  -3  10   3      252.40      335.93     22.76 o 
  -2  10   3      308.90      320.68     21.51 o 
  -1  10   3       27.25       33.57     17.00 o 
   0  10   3      311.14      426.96     34.79 o 
   1  10   3       10.71       37.06     19.13 o 
   2  10   3      919.45      722.36     52.08 o 
   3  10   3      104.69      105.61     14.23 o 
   4  10   3       54.27       32.25     23.83 o 
   5  10   3        5.17       14.01     18.89 o 
   6  10   3       40.02       52.38     14.14 o 
   7  10   3      100.06       79.82     28.74 o 
   8  10   3       22.77       34.58     13.97 o 
  -5  11   3       12.84        9.67     24.48 o 
  -4  11   3       37.47       84.67     15.08 o 
  -3  11   3       17.84       20.36     20.36 o 
  -2  11   3      243.58      291.02     24.19 o 
  -1  11   3        5.53        0.04     19.76 o 
   0  11   3      231.26      248.79     32.75 o 
   1  11   3      231.70      198.66     32.37 o 
   2  11   3       78.62       63.67     25.27 o 
   3  11   3       14.58        1.86     22.86 o 
   4  11   3      237.99      257.95     23.02 o 
   5  11   3      111.10       89.09     17.26 o 
   6  11   3      132.71      120.27     19.79 o 
   7  11   3        7.51        0.04     28.44 o 
  -3  12   3      187.45      147.05     24.05 o 
  -2  12   3       34.09        6.19     28.36 o 
  -1  12   3       15.83       17.08     23.07 o 
   0  12   3      573.13      646.52     47.51 o 
   1  12   3       15.26       24.41     23.08 o 
   2  12   3      275.69      277.54     40.08 o 
   3  12   3        0.17        0.04     23.03 o 
   4  12   3        6.85       34.05     21.96 o 
   5  12   3        2.21        0.04     25.02 o 
  -2 -10   4       18.64        0.04     29.19 o 
  -1 -10   4      194.71      224.22     24.74 o 
   0 -10   4       15.88       32.99     20.63 o 
   1 -10   4      136.94      131.00     33.55 o 
   2 -10   4        0.27       22.16     20.71 o 
   3 -10   4       46.85       45.13     16.73 o 
  -4  -9   4       18.75       23.53     21.87 o 
  -3  -9   4      198.24      212.30     24.68 o 
  -2  -9   4       46.06       55.28     19.30 o 
  -1  -9   4       25.90       30.34     25.62 o 
   0  -9   4       45.72       88.60     15.28 o 
   1  -9   4       36.74        0.02     26.01 o 
   2  -9   4      240.72      286.11     21.87 o 
   3  -9   4       14.76        0.04     25.45 o 
   4  -9   4       27.63       22.12     24.96 o 
   5  -9   4       59.91       53.92     15.41 o 
   6  -9   4        6.00       31.72     22.31 o 
  -6  -8   4      101.11      125.72     33.82 o 
  -5  -8   4       10.52        0.02     29.20 o 
  -4  -8   4      619.77      484.00     47.07 o 
  -3  -8   4       96.76       79.94     14.98 o 
  -2  -8   4      321.25      301.41     22.96 o 
  -1  -8   4        7.20       11.36     22.23 o 
   0  -8   4      676.52      599.57     32.67 o 
   1  -8   4       31.47       33.35     21.07 o 
   2  -8   4       91.87      110.02     14.60 o 
   3  -8   4       44.56       46.55     20.82 o 
   4  -8   4       59.92       53.65     15.70 o 
   5  -8   4        3.49        7.95     19.82 o 
   6  -8   4      117.05      128.13     21.34 o 
   7  -8   4        0.51       25.30     21.54 o 
  -7  -7   4        9.64        4.47     26.09 o 
  -6  -7   4      171.38      181.16     37.70 o 
  -5  -7   4      105.38       61.65     27.26 o 
  -4  -7   4      465.30      353.53     27.14 o 
  -3  -7   4       72.80       62.42     13.62 o 
  -2  -7   4       88.44       50.96     16.01 o 
  -1  -7   4       67.96       70.33     15.72 o 
   0  -7   4      496.11      519.36     25.47 o 
   1  -7   4       20.37        0.02     22.67 o 
   2  -7   4      291.90      315.13     21.12 o 
   3  -7   4       41.45        0.02     22.52 o 
   4  -7   4      193.02      177.24     18.46 o 
   5  -7   4       24.24        9.93     23.90 o 
   6  -7   4      395.24      342.55     23.70 o 
   7  -7   4       32.52       11.17     25.08 o 
   8  -7   4        0.26        0.04     26.13 o 
  -8  -6   4       44.43       46.94     31.44 o 
  -7  -6   4        8.39        0.04     26.09 o 
  -6  -6   4        0.17       13.70     22.42 o 
  -4  -6   4      642.71      650.96     43.29 o 
  -3  -6   4      669.34      635.43     29.40 o 
  -2  -6   4     1982.18     2077.24     49.26 o 
  -1  -6   4        6.87        0.01     24.25 o 
   0  -6   4     1082.33     1094.99     33.86 o 
   1  -6   4       87.36       89.90     12.62 o 
   2  -6   4      556.70      557.14     26.29 o 
   3  -6   4      160.09      187.89     16.22 o 
   4  -6   4      127.36      116.88     14.60 o 
   5  -6   4     1075.36     1074.24     37.03 o 
   6  -6   4       15.69        0.02     21.20 o 
   7  -6   4       91.94      101.48     15.83 o 
   8  -6   4       26.77        4.01     22.73 o 
   9  -6   4       31.60       25.67     12.28 o 
  -8  -5   4      122.78      136.58     20.77 o 
  -7  -5   4      388.38      366.63     26.48 o 
  -6  -5   4      648.03      723.56     32.92 o 
  -5  -5   4       16.77       12.66     25.12 o 
  -4  -5   4      413.43      392.08     23.53 o 
  -3  -5   4        7.23       14.85     18.03 o 
  -2  -5   4      739.96      735.70     27.13 o 
  -1  -5   4     1146.11     1142.51     32.12 o 
   0  -5   4       11.06        5.86     17.92 o 
   1  -5   4     2873.61     2856.43     51.45 o 
   2  -5   4      110.74      120.64     12.97 o 
   3  -5   4      497.54      425.09     21.41 o 
   4  -5   4      255.00      282.30     18.81 o 
   5  -5   4       24.82       23.54     17.59 o 
   6  -5   4        8.07        7.10     18.49 o 
   7  -5   4        8.17        0.02     22.13 o 
   8  -5   4        0.41        0.02     22.80 o 
   9  -5   4       82.11      129.75     17.57 o 
  10  -5   4       15.71        0.04     25.55 o 
  -9  -4   4       12.11       35.74     23.80 o 
  -8  -4   4      194.37      170.67     20.87 o 
  -7  -4   4      783.76      864.66     36.35 o 
  -6  -4   4       55.93       60.45     22.54 o 
  -5  -4   4     1035.87     1195.40     37.61 o 
  -4  -4   4        9.14        8.79     10.86 o 
  -3  -4   4     3265.46     3197.31     54.51 o 
  -2  -4   4      102.88       73.43     12.80 o 
  -1  -4   4     3546.96     3969.65     56.99 o 
   0  -4   4       15.60       41.84     16.23 o 
   2  -4   4      295.62      386.69     18.19 o 
   3  -4   4      285.63      243.90     15.25 o 
   4  -4   4      248.18      285.82     16.47 o 
   5  -4   4      369.97      305.08     17.85 o 
   6  -4   4      134.03      113.42     14.22 o 
   7  -4   4      496.25      512.91     24.82 o 
   8  -4   4        0.92       14.72     20.43 o 
   9  -4   4       39.26       67.28     14.07 o 
  10  -4   4       33.07       46.53     28.01 o 
  11  -4   4       10.73        0.04     24.48 o 
  -9  -3   4      299.88      280.21     26.05 o 
  -8  -3   4        2.11       33.73     19.15 o 
  -7  -3   4      868.69      885.48     35.19 o 
  -6  -3   4       52.51        0.79     22.76 o 
  -5  -3   4      185.46      148.73     16.56 o 
  -4  -3   4      221.48      237.86     17.25 o 
  -3  -3   4       88.82      153.86     13.72 o 
  -2  -3   4      178.19      193.55     13.83 o 
  -1  -3   4      269.83      251.66     14.49 o 
   0  -3   4     1463.61     1528.85     31.55 o 
   1  -3   4       37.36       43.44      7.86 o 
   2  -3   4     2161.11     2894.73     43.17 o 
   4  -3   4     3801.04     4136.52     53.79 o 
   5  -3   4      889.45      881.21     26.85 o 
   6  -3   4     2047.28     2038.62     41.55 o 
   7  -3   4        2.99        0.01     21.77 o 
   8  -3   4       68.52       94.63     15.40 o 
   9  -3   4      121.23      109.26     15.71 o 
  10  -3   4      492.35      397.53     26.96 o 
  11  -3   4       61.77       48.43     30.34 o 
 -10  -2   4       35.24       48.44     29.22 o 
  -9  -2   4        3.17       16.20     19.63 o 
  -8  -2   4      171.89      153.09     18.66 o 
  -7  -2   4       84.15       76.48     13.65 o 
  -6  -2   4      709.21      817.86     31.24 o 
  -5  -2   4      415.60      444.93     23.83 o 
  -4  -2   4     1388.62     1551.34     36.09 o 
  -3  -2   4      813.40      803.57     24.23 o 
  -2  -2   4      588.87      711.66     22.00 o 
  -1  -2   4     2423.61     2871.49     41.35 o 
   0  -2   4     2324.03     2566.25     36.84 o 
   1  -2   4      533.43      503.74     16.31 o 
   2  -2   4     8339.89     9298.73     58.97 o 
   3  -2   4        5.91       35.46      6.93 o 
   4  -2   4     1914.12     1704.94     31.66 o 
   5  -2   4       58.92       61.88      8.67 o 
   6  -2   4      855.46      731.76     24.32 o 
   7  -2   4       20.91       33.28     16.89 o 
   8  -2   4      106.55       94.04     13.46 o 
   9  -2   4       48.74       58.86     14.29 o 
  10  -2   4      223.93      180.92     19.67 o 
  11  -2   4       12.64        0.02     26.03 o 
  12  -2   4       69.96       27.23     30.96 o 
 -10  -1   4      159.84      107.91     34.13 o 
  -9  -1   4      290.21      197.24     34.18 o 
  -8  -1   4      231.52      237.75     20.62 o 
  -7  -1   4       28.48       27.65     20.48 o 
  -6  -1   4      150.44      165.71     15.04 o 
  -5  -1   4      144.52      121.40     13.45 o 
  -4  -1   4     2011.84     2056.75     39.80 o 
  -3  -1   4       11.80       17.56     11.72 o 
  -2  -1   4     5828.68     6197.68     58.49 o 
   0  -1   4     7585.64     7522.84     60.90 o 
   1  -1   4      889.04      824.59     18.32 o 
   2  -1   4     3083.68     2966.67     34.92 o 
   3  -1   4       55.80       38.96      6.49 o 
   4  -1   4        1.04        0.01     14.13 o 
   5  -1   4     3360.68     3832.41     48.52 o 
   6  -1   4      139.34      115.84     12.61 o 
   7  -1   4      602.02      517.39     21.72 o 
   8  -1   4      609.13      564.99     26.75 o 
   9  -1   4       44.23       49.58     11.16 o 
  10  -1   4        2.73       21.52     13.59 o 
  11  -1   4        9.95        1.02     22.70 o 
  12  -1   4        0.60        1.11     22.68 o 
 -10   0   4      157.41      184.75     19.37 o 
  -9   0   4      239.76      215.57     21.21 o 
  -8   0   4      784.65      766.79     35.17 o 
  -7   0   4      173.79      202.51     16.72 o 
  -6   0   4     1945.09     1758.24     40.06 o 
  -5   0   4        2.56        2.87     16.40 o 
  -4   0   4     3631.29     3537.28     49.45 o 
  -3   0   4       53.54       16.04      6.62 o 
  -2   0   4     1546.53     1472.11     25.94 o 
  -1   0   4     3603.54     3946.68     41.37 o 
   0   0   4       62.68      110.46      5.65 o 
   1   0   4     2900.58     3093.66     40.90 o 
   2   0   4      723.84      872.03     22.45 o 
   3   0   4     1238.87     1309.29     29.34 o 
   4   0   4      493.39      418.21     14.54 o 
   5   0   4       62.85       87.29     10.61 o 
   6   0   4      515.96      513.39     19.72 o 
   7   0   4     1083.84     1006.10     28.29 o 
   8   0   4        2.55        0.02     17.56 o 
   9   0   4      246.65      253.27     19.35 o 
  10   0   4       50.18        7.33     22.90 o 
  11   0   4      454.76      507.37     29.45 o 
  12   0   4        0.68       33.80     11.85 o 
 -10   1   4      160.39      162.09     22.05 o 
  -9   1   4       26.22        0.04     23.00 o 
  -8   1   4     1001.95      901.67     34.63 o 
  -7   1   4      421.40      431.99     23.10 o 
  -6   1   4      413.73      372.52     19.80 o 
  -5   1   4     1510.24     1594.97     34.45 o 
  -4   1   4      603.72      727.71     22.74 o 
  -3   1   4     1719.00     1528.71     29.49 o 
  -2   1   4       58.77       59.83      7.39 o 
   0   1   4     1282.73     1425.71     24.24 o 
   1   1   4        1.11        0.00     11.79 o 
   2   1   4     5542.08     5035.70     66.24 o 
   3   1   4     5120.15     5306.42     50.25 o 
   5   1   4     3941.26     3996.93     45.82 o 
   6   1   4        4.50        0.01     12.47 o 
   7   1   4     2526.01     2391.01     43.98 o 
   8   1   4        6.76        0.01     18.09 o 
   9   1   4      563.06      580.29     25.60 o 
  10   1   4      219.99      262.64     19.38 o 
  11   1   4        0.12        0.04     22.31 o 
  12   1   4       84.93       74.61     16.14 o 
 -10   2   4        0.21        0.04     23.71 o 
  -9   2   4      266.90      319.70     22.55 o 
  -8   2   4      542.31      500.58     27.09 o 
  -7   2   4     2025.88     2048.11     46.97 o 
  -6   2   4      224.81      232.64     16.42 o 
  -5   2   4       36.74       29.32     15.96 o 
  -4   2   4      265.53      219.66     13.37 o 
  -3   2   4       29.09       83.58      8.26 o 
  -2   2   4       26.66       32.77      6.38 o 
  -1   2   4     2330.14     1889.84     27.04 o 
   1   2   4    11984.92    14264.38     71.96 o 
   2   2   4      211.94      182.41      9.39 o 
   3   2   4     5127.25     5123.32     43.91 o 
   4   2   4      644.94      433.11     15.21 o 
   5   2   4     1301.07     1150.44     25.07 o 
   6   2   4     1250.33     1118.70     28.14 o 
   7   2   4       10.68        0.01     18.77 o 
   8   2   4      635.18      620.59     24.97 o 
   9   2   4       26.94       13.70     19.59 o 
  10   2   4      847.23      777.54     31.41 o 
  11   2   4       19.49        0.02     24.17 o 
  12   2   4        1.30        3.95     22.42 o 
 -10   3   4        6.98        0.04     26.48 o 
  -9   3   4       21.34        0.02     25.74 o 
  -8   3   4        7.59        5.21     18.50 o 
  -7   3   4        6.99        0.02     22.25 o 
  -6   3   4      248.23      226.58     16.95 o 
  -5   3   4     2694.82     2395.99     44.74 o 
  -4   3   4      212.41      249.21     14.42 o 
  -2   3   4      311.13      253.45     11.97 o 
  -1   3   4     3222.89     2479.81     33.81 o 
   0   3   4     8878.69    10232.54     66.58 o 
   1   3   4       44.62        4.97     11.49 o 
   3   3   4      228.67      196.23     10.17 o 
   4   3   4     3941.51     4405.74     46.03 o 
   5   3   4       67.22       75.25      8.75 o 
   6   3   4     3265.47     3632.82     49.34 o 
   7   3   4      508.14      473.28     20.80 o 
   8   3   4      490.99      484.72     22.12 o 
   9   3   4        4.94        0.02     21.58 o 
  10   3   4       40.48       43.06     22.15 o 
  11   3   4        0.27       37.04     19.39 o 
  12   3   4      155.78      191.26     30.08 o 
 -10   4   4       11.46        0.04     23.15 o 
  -9   4   4      136.66      138.47     19.43 o 
  -8   4   4      117.93       94.44     15.18 o 
  -7   4   4      155.27      193.02     18.11 o 
  -6   4   4      279.94      274.45     19.47 o 
  -5   4   4      279.07      241.83     15.66 o 
  -4   4   4     1102.32      983.99     27.00 o 
  -3   4   4      101.36       57.89      9.01 o 
  -2   4   4     8317.28     8286.03     70.93 o 
  -1   4   4     1394.98     1741.02     29.20 o 
   0   4   4     1430.77     1175.51     23.68 o 
   1   4   4     3689.14     4958.42     49.01 o 
   2   4   4     6960.21     8992.31     65.15 o 
   3   4   4      339.62      543.88     16.43 o 
   4   4   4      173.66      297.00     13.51 o 
   5   4   4      254.13      362.99     15.89 o 
   6   4   4     1105.83     1158.61     28.40 o 
   7   4   4       46.19       57.66     10.85 o 
   8   4   4     1675.64     1656.14     39.97 o 
   9   4   4        4.40        0.02     20.48 o 
  10   4   4      463.42      459.48     27.24 o 
  11   4   4       12.46       23.02     24.10 o 
  12   4   4       15.49        0.02     30.14 o 
  -9   5   4       35.84       41.05     21.28 o 
  -8   5   4      372.54      399.32     26.50 o 
  -7   5   4       13.42       23.36     20.92 o 
  -6   5   4      971.08      963.71     33.37 o 
  -5   5   4      140.01      159.53     13.66 o 
  -4   5   4     1508.67     1191.96     30.95 o 
  -3   5   4      174.79      177.38     13.82 o 
  -2   5   4       57.19       22.30     11.50 o 
  -1   5   4       55.63       66.15      8.07 o 
   0   5   4     2306.39     2959.19     42.01 o 
   1   5   4     2080.32     2784.21     39.24 o 
   2   5   4     2500.55     2675.20     37.58 o 
   4   5   4     3172.96     3387.45     45.13 o 
   5   5   4      453.65      543.44     20.27 o 
   6   5   4      662.76      589.50     23.33 o 
   7   5   4       43.07       43.51     19.63 o 
   8   5   4       98.71      116.31     14.35 o 
   9   5   4      465.59      496.52     34.66 o 
  10   5   4      281.60      331.43     20.76 o 
  11   5   4      561.71      635.51     31.88 o 
  12   5   4       20.25        9.32     25.57 o 
  -9   6   4       15.00       17.09     21.53 o 
  -8   6   4      104.58      133.16     17.93 o 
  -7   6   4       24.22       45.01     13.03 o 
  -6   6   4       23.54       18.34     19.89 o 
  -5   6   4       23.04       15.82     18.37 o 
  -4   6   4      565.81      587.92     24.93 o 
  -3   6   4      380.88      437.07     19.77 o 
  -2   6   4      587.30      469.35     19.26 o 
  -1   6   4     1399.38     1384.33     30.53 o 
   0   6   4     1348.76     1152.30     28.14 o 
   1   6   4      739.07      740.42     28.85 o 
   2   6   4     1670.69     1402.98     30.49 o 
   3   6   4      597.60      472.62     17.89 o 
   4   6   4        5.30        9.45     18.10 o 
   5   6   4     1227.24     1298.69     31.92 o 
   6   6   4        1.64       11.08     16.04 o 
   7   6   4     3710.76     3923.46     72.53 o 
   8   6   4      162.07      184.55     16.93 o 
   9   6   4      418.48      405.76     25.54 o 
  10   6   4        0.03       23.34     22.45 o 
  11   6   4        1.05       18.64     23.83 o 
  -8   7   4      113.39      116.08     16.88 o 
  -7   7   4      112.53      163.22     21.08 o 
  -6   7   4      124.38      122.76     14.55 o 
  -5   7   4       50.63       58.24     12.22 o 
  -4   7   4      612.77      561.09     24.63 o 
  -3   7   4      122.22      116.56     13.90 o 
  -2   7   4       93.19       71.83     11.81 o 
  -1   7   4     1381.29     1291.95     32.15 o 
   0   7   4       33.98        0.01     18.79 o 
   1   7   4     3181.70     3008.48     59.27 o 
   2   7   4      228.47      284.42     15.54 o 
   3   7   4     3087.95     3197.68     49.30 o 
   4   7   4      120.80      173.21     14.61 o 
   5   7   4       20.52       25.81     14.36 o 
   6   7   4      213.23      196.13     26.10 o 
   7   7   4       77.15       64.47     24.38 o 
   8   7   4        2.92        0.02     21.19 o 
   9   7   4      397.54      323.71     37.17 o 
  10   7   4      568.96      502.89     30.14 o 
  11   7   4      319.16      277.48     39.67 o 
  -8   8   4       81.43      116.65     18.14 o 
  -7   8   4        6.24       11.94     22.09 o 
  -6   8   4       10.11        7.33     19.64 o 
  -5   8   4      678.83      812.26     32.08 o 
  -4   8   4       46.92       28.64     19.98 o 
  -3   8   4      759.10      758.54     29.27 o 
  -2   8   4      113.69       97.95     13.07 o 
  -1   8   4     1035.20      965.75     29.10 o 
   0   8   4      181.71      200.92     14.99 o 
   1   8   4      168.57      143.48     18.86 o 
   2   8   4      352.99      412.60     25.83 o 
   3   8   4      209.57      278.27     17.40 o 
   4   8   4      408.16      436.36     21.37 o 
   5   8   4      653.83      647.16     27.00 o 
   6   8   4      332.23      358.62     21.50 o 
   7   8   4      443.78      482.00     33.53 o 
   8   8   4        0.19        0.02     20.95 o 
  10   8   4       17.22       28.85     25.54 o 
  -7   9   4       68.88       87.78     16.83 o 
  -6   9   4        2.81       35.22     14.09 o 
  -5   9   4      219.09      279.37     21.28 o 
  -4   9   4       38.49       36.46     19.93 o 
  -3   9   4       24.43        0.02     23.62 o 
  -2   9   4       31.18       27.32     19.58 o 
  -1   9   4        4.06        0.02     17.37 o 
   0   9   4     1399.85     1476.80     40.57 o 
   1   9   4      611.99      568.06     26.69 o 
   2   9   4       66.30       35.50     23.13 o 
   3   9   4      186.71      174.98     16.98 o 
   4   9   4       42.43       42.66     11.35 o 
   5   9   4       48.34       17.85     23.58 o 
   6   9   4      614.39      706.11     29.99 o 
   7   9   4        0.02        0.02     26.65 o 
   8   9   4      761.54      828.29     47.51 o 
   9   9   4        6.56        0.02     28.68 o 
  10   9   4       36.31       22.13     29.82 o 
  -6  10   4       15.69       18.05     24.39 o 
  -5  10   4       54.61       72.58     14.59 o 
  -4  10   4      212.29      264.43     23.65 o 
  -3  10   4       94.92      113.32     18.90 o 
  -2  10   4       87.19       88.94     13.39 o 
  -1  10   4        4.80       10.60     17.54 o 
   0  10   4      362.38      444.02     33.41 o 
   1  10   4      514.47      585.65     37.90 o 
   2  10   4      721.90      727.07     41.46 o 
   3  10   4       71.51       42.92     23.81 o 
   4  10   4      565.28      596.70     29.80 o 
   5  10   4       15.48        0.02     25.23 o 
   6  10   4      392.89      432.76     25.36 o 
   7  10   4        1.50       23.51     20.49 o 
   8  10   4       10.87        0.04     26.82 o 
   9  10   4       11.47       46.09     15.58 o 
  -5  11   4        7.14       19.40     20.11 o 
  -4  11   4       20.02       29.28     25.93 o 
  -3  11   4        0.51        0.04     20.34 o 
  -2  11   4      103.07      130.75     19.27 o 
  -1  11   4        5.25        1.81     19.24 o 
   0  11   4      396.16      528.12     37.62 o 
   1  11   4        2.70        0.02     21.91 o 
   2  11   4      254.35      174.28     35.47 o 
   3  11   4       69.62       98.96     15.44 o 
   4  11   4       10.73        0.92     22.56 o 
   5  11   4      211.47      206.91     21.03 o 
   6  11   4       20.29       30.31     21.45 o 
   7  11   4      104.97       53.02     28.33 o 
  -3  12   4       37.53       71.93     15.06 o 
  -2  12   4       51.44       62.37     15.63 o 
  -1  12   4        4.97        0.05     19.47 o 
   0  12   4       47.79       34.69     25.23 o 
   1  12   4       92.50       34.54     32.98 o 
   2  12   4       74.56       57.09     26.11 o 
   3  12   4       67.42       32.28     27.10 o 
   4  12   4        3.87        0.04     21.40 o 
   5  12   4       70.96       72.86     16.36 o 
   6  12   4       24.49       43.14     14.23 o 
  -3  -9   5       37.80        3.45     28.27 o 
  -2  -9   5      105.22       67.92     29.74 o 
  -1  -9   5      111.12       72.33     19.05 o 
   0  -9   5        5.15       27.35     21.47 o 
   1  -9   5       36.01       43.30     24.80 o 
   2  -9   5       52.11       68.60     15.64 o 
   3  -9   5       44.89       23.77     26.93 o 
   4  -9   5       95.59      141.50     20.93 o 
   5  -9   5        8.20       27.15     22.17 o 
  -5  -8   5       95.09      102.90     30.66 o 
  -4  -8   5       25.43        0.04     27.45 o 
  -3  -8   5      231.68      227.03     32.95 o 
  -2  -8   5      158.01      210.91     22.64 o 
  -1  -8   5       54.78       88.89     15.77 o 
   0  -8   5      178.95      224.82     23.08 o 
   1  -8   5        1.03       14.37     20.67 o 
   2  -8   5      149.74      226.37     21.73 o 
   3  -8   5       81.64      104.37     15.92 o 
   4  -8   5      245.03      233.02     21.32 o 
   5  -8   5        0.99       22.95     12.47 o 
   6  -8   5        3.16        0.04     24.90 o 
   7  -8   5       13.37       11.38     23.59 o 
  -6  -7   5       87.81       96.25     32.36 o 
  -5  -7   5        0.44        0.04     25.61 o 
  -4  -7   5      111.89      152.37     20.79 o 
  -3  -7   5       48.70       70.83     14.26 o 
  -2  -7   5      304.17      289.01     24.45 o 
  -1  -7   5        6.30        0.02     23.19 o 
   0  -7   5      295.90      308.46     23.01 o 
   1  -7   5      592.77      706.55     29.59 o 
   2  -7   5       41.77       46.11     12.56 o 
   3  -7   5      493.09      415.24     27.19 o 
   4  -7   5      109.42      125.07     16.51 o 
   5  -7   5       13.78        0.02     23.71 o 
   6  -7   5        3.63        0.02     24.35 o 
   7  -7   5        0.89       43.10     21.83 o 
   8  -7   5       65.91       67.80     17.96 o 
  -7  -6   5        1.11       14.20     14.53 o 
  -6  -6   5      253.82      220.67     37.13 o 
  -4  -6   5      235.06      201.48     33.43 o 
  -3  -6   5      551.03      667.96     32.52 o 
  -2  -6   5      122.88       98.14     24.65 o 
  -1  -6   5      618.09      626.41     30.86 o 
   0  -6   5      315.79      364.70     22.26 o 
   1  -6   5        4.20        0.02     21.39 o 
   2  -6   5      729.63      675.47     30.81 o 
   3  -6   5      180.49      215.46     18.63 o 
   4  -6   5      138.08      117.45     15.78 o 
   5  -6   5        7.34        0.02     24.10 o 
   6  -6   5        7.23        0.02     21.45 o 
   7  -6   5       75.01       84.30     26.49 o 
   8  -6   5        0.04        0.04     23.66 o 
   9  -6   5       53.32       72.90     18.31 o 
  -8  -5   5       36.21       14.59     28.44 o 
  -7  -5   5      101.40      170.53     18.27 o 
  -6  -5   5       89.96       41.09     30.96 o 
  -4  -5   5       47.83       58.57     13.53 o 
  -3  -5   5       34.04        5.68     25.22 o 
  -2  -5   5        7.00       28.50     19.45 o 
  -1  -5   5       62.38       69.03     15.94 o 
   0  -5   5      198.67      174.18     14.59 o 
   1  -5   5      220.56      227.67     17.38 o 
   2  -5   5      371.79      462.49     21.70 o 
   3  -5   5     1273.35     1096.33     32.75 o 
   4  -5   5        6.53        0.02     21.15 o 
   5  -5   5     1168.80     1190.45     40.21 o 
   6  -5   5      143.74      221.70     17.96 o 
   7  -5   5       89.06      111.96     18.08 o 
   8  -5   5      256.07      284.35     22.84 o 
   9  -5   5       11.72       24.83     24.57 o 
  10  -5   5       54.85       79.64     17.34 o 
  -8  -4   5      100.91       73.95     31.22 o 
  -7  -4   5       21.17       39.52     14.63 o 
  -6  -4   5        8.94       16.51     23.36 o 
  -5  -4   5        2.21        0.02     21.92 o 
  -4  -4   5       92.74      114.32     14.57 o 
  -3  -4   5     1870.32     2010.03     46.32 o 
  -2  -4   5        1.68       16.63     16.89 o 
  -1  -4   5     1988.45     2230.95     45.19 o 
   0  -4   5      112.98      169.86     15.17 o 
   1  -4   5      812.72      781.53     26.70 o 
   2  -4   5      108.28       88.87     11.79 o 
   3  -4   5     1084.30     1015.30     29.89 o 
   4  -4   5     1472.39     1448.58     35.90 o 
   5  -4   5        0.85        9.84     15.63 o 
   6  -4   5      107.00      100.63     16.04 o 
   7  -4   5       49.89       17.28     24.13 o 
   8  -4   5      246.83      244.44     21.68 o 
   9  -4   5       24.48        9.71     22.76 o 
  10  -4   5        0.32       16.16     12.74 o 
  11  -4   5       13.56       20.53     23.86 o 
  -9  -3   5       54.40       16.53     31.65 o 
  -8  -3   5       56.87       22.57     24.96 o 
  -7  -3   5      297.60      277.48     22.80 o 
  -6  -3   5       63.75       25.09     28.03 o 
  -5  -3   5     1247.15     1439.82     41.73 o 
  -4  -3   5       17.82       22.47     20.64 o 
  -3  -3   5      897.19      778.23     28.33 o 
  -2  -3   5      543.44      516.90     21.31 o 
  -1  -3   5      262.87      187.14     15.90 o 
   0  -3   5     2964.69     3028.50     47.66 o 
   1  -3   5      868.41      967.35     27.80 o 
   2  -3   5     3197.33     3444.72     51.02 o 
   3  -3   5        6.91        0.01     15.81 o 
   4  -3   5     1821.22     1825.33     37.73 o 
   5  -3   5      710.75      764.63     25.07 o 
   6  -3   5       42.59       72.02     12.85 o 
   7  -3   5       10.31       20.54     16.08 o 
   8  -3   5      345.39      315.11     21.44 o 
   9  -3   5       29.11        0.02     21.64 o 
  10  -3   5      248.77      241.89     23.83 o 
  11  -3   5        1.48        0.04     26.45 o 
  -9  -2   5      249.85      262.77     22.44 o 
  -8  -2   5       22.31        0.02     25.29 o 
  -7  -2   5      548.76      534.19     27.84 o 
  -6  -2   5      757.68      857.16     33.33 o 
  -5  -2   5       51.40       21.60     23.42 o 
  -4  -2   5     1213.98     1169.39     33.78 o 
  -3  -2   5        0.50        0.01     17.79 o 
  -2  -2   5     2312.02     2498.78     43.59 o 
  -1  -2   5      115.89       68.02     10.28 o 
   0  -2   5     1227.82     1376.03     29.72 o 
   1  -2   5      602.19      856.29     23.29 o 
   2  -2   5      373.34      428.43     16.49 o 
   3  -2   5      146.60      215.26     13.01 o 
   4  -2   5     1391.68     1372.25     32.73 o 
   5  -2   5        9.58        0.01     15.70 o 
   6  -2   5      734.55      632.34     23.78 o 
   7  -2   5      138.18      143.95     14.94 o 
   8  -2   5      539.88      524.95     24.83 o 
   9  -2   5       15.81       36.40     19.80 o 
  10  -2   5       87.14      120.42     15.96 o 
  11  -2   5        4.58       28.91     14.35 o 
  12  -2   5       15.83        0.04     27.20 o 
  -9  -1   5       43.51       40.59     18.01 o 
  -8  -1   5      824.77      740.25     35.79 o 
  -7  -1   5      174.91       91.73     30.08 o 
  -6  -1   5      215.07      214.95     18.89 o 
  -5  -1   5        0.67        0.02     18.57 o 
  -4  -1   5      787.38      828.34     27.93 o 
  -3  -1   5      587.58      781.60     25.33 o 
  -2  -1   5       67.57       69.44      9.82 o 
  -1  -1   5       90.78      119.64     10.52 o 
   0  -1   5     3982.10     4570.52     49.06 o 
   1  -1   5        9.99        1.19     11.98 o 
   3  -1   5        0.95       15.53     11.63 o 
   4  -1   5     4363.69     4315.39     50.75 o 
   5  -1   5      478.78      407.49     17.17 o 
   6  -1   5      198.44      130.08     12.50 o 
   7  -1   5      587.44      531.09     23.13 o 
   8  -1   5      124.99      107.23     14.33 o 
   9  -1   5     1225.77     1234.46     37.77 o 
  10  -1   5        3.02        0.02     23.26 o 
  11  -1   5      128.29      128.83     17.79 o 
  12  -1   5        4.76        2.22     25.86 o 
 -10   0   5       72.96      106.15     19.73 o 
  -9   0   5        3.43        0.04     23.16 o 
  -8   0   5      157.97      149.50     18.12 o 
  -7   0   5       14.20       25.10     22.18 o 
  -6   0   5       51.82       40.12     13.89 o 
  -5   0   5      724.84      797.41     28.76 o 
  -4   0   5      838.79      771.04     24.57 o 
  -3   0   5        9.71       20.22     13.60 o 
  -2   0   5     2587.42     2522.77     38.93 o 
  -1   0   5      102.83       74.01      8.84 o 
   0   0   5     1753.19     1691.47     19.99 o 
   1   0   5     3484.44     3314.14     47.96 o 
   2   0   5     1411.40     1285.67     29.69 o 
   3   0   5     3265.45     2545.88     47.20 o 
   4   0   5       74.16      120.24      9.39 o 
   5   0   5     2851.15     2758.20     40.97 o 
   6   0   5       85.87      103.66     10.41 o 
   7   0   5      816.19      738.71     25.41 o 
   8   0   5      131.17      108.14     12.78 o 
   9   0   5       36.76        0.02     21.52 o 
  10   0   5       60.08       33.74     20.34 o 
  11   0   5       93.55      101.56     16.38 o 
  12   0   5       42.76       78.33     13.92 o 
 -10   1   5        3.49        0.04     30.17 o 
  -9   1   5      115.27      114.14     17.27 o 
  -8   1   5        6.60        0.02     23.39 o 
  -7   1   5       43.04       48.99     13.33 o 
  -6   1   5     1961.20     1811.00     44.73 o 
  -5   1   5      703.47      743.69     26.25 o 
  -4   1   5      306.96      249.66     15.28 o 
  -3   1   5     5553.33     5799.91    109.88 o 
   1   1   5     5773.81     5899.12     57.62 o 
   2   1   5      139.43      109.99     13.25 o 
   3   1   5     1287.93     1121.92     22.19 o 
   4   1   5     1288.62     1314.18     25.94 o 
   5   1   5       34.73       45.23      7.84 o 
   6   1   5        7.93       23.49     11.79 o 
   7   1   5     1263.43     1313.73     33.59 o 
   8   1   5      259.34      226.71     17.43 o 
   9   1   5      405.85      418.82     22.86 o 
  10   1   5        5.17        0.80     21.25 o 
  11   1   5       43.20       59.80     13.14 o 
  12   1   5        1.95        0.04     22.26 o 
 -10   2   5       62.18       50.51     17.93 o 
  -9   2   5       70.68      102.72     16.61 o 
  -8   2   5       24.01        9.88     24.28 o 
  -7   2   5      581.21      594.25     27.79 o 
  -6   2   5      459.56      458.95     23.86 o 
  -5   2   5      207.31      168.52     14.61 o 
  -4   2   5      100.03      136.95     12.95 o 
  -3   2   5     5417.98     5236.81     60.17 o 
  -2   2   5     2324.04     2772.40     38.27 o 
  -1   2   5     2412.85     2531.51     34.72 o 
   0   2   5      575.41      681.80     18.18 o 
   1   2   5      578.19      764.32     18.37 o 
   2   2   5      560.06      576.07     16.41 o 
   3   2   5       25.75       63.39      7.37 o 
   5   2   5      790.78      674.30     19.30 o 
   6   2   5      398.98      465.97     18.79 o 
   7   2   5     1582.06     1567.07     34.76 o 
   8   2   5      642.05      629.20     24.71 o 
   9   2   5       33.87       41.75     11.52 o 
  10   2   5      620.34      681.58     30.07 o 
  11   2   5        0.86        3.58     20.84 o 
  12   2   5      178.62      206.67     19.61 o 
  -9   3   5      305.27      370.97     27.29 o 
  -8   3   5       30.75        0.02     27.56 o 
  -7   3   5       97.91       95.08     14.88 o 
  -6   3   5      459.15      489.83     23.86 o 
  -5   3   5      281.32      281.29     17.66 o 
  -4   3   5      825.21      859.53     26.13 o 
  -3   3   5      732.72      925.75     24.78 o 
  -2   3   5     1935.51     1873.61     32.34 o 
  -1   3   5     7858.54     9205.63     71.36 o 
   1   3   5       42.24       23.79      7.12 o 
   2   3   5     2799.60     3742.96     40.07 o 
   3   3   5     1381.54     1219.88     24.65 o 
   4   3   5     7318.11     8614.09     68.00 o 
   5   3   5      522.87      492.62     18.06 o 
   6   3   5     2873.10     2749.35     43.90 o 
   7   3   5      940.97     1168.01     31.39 o 
   8   3   5      624.01      616.34     24.74 o 
   9   3   5      270.77      240.02     19.26 o 
  10   3   5      348.52      404.15     23.46 o 
  11   3   5       18.76        0.02     28.70 o 
  12   3   5        1.39        0.04     23.62 o 
  -9   4   5       21.55        0.04     24.46 o 
  -8   4   5      170.68      216.45     20.69 o 
  -7   4   5       50.80       19.28     22.37 o 
  -6   4   5      677.39      622.53     27.01 o 
  -5   4   5      639.30      615.35     23.96 o 
  -4   4   5      314.51      314.47     16.96 o 
  -3   4   5        7.71        0.01     15.69 o 
  -2   4   5      815.84      777.72     22.64 o 
  -1   4   5      800.81      665.38     19.13 o 
   0   4   5     3885.69     4277.33     48.87 o 
   1   4   5      439.46      449.18     15.82 o 
   2   4   5     5866.48     5978.09     54.61 o 
   4   4   5     1866.63     1809.88     32.90 o 
   5   4   5      724.93      767.31     22.45 o 
   6   4   5      893.89      883.11     25.91 o 
   7   4   5      372.35      331.39     17.66 o 
   8   4   5      112.31      134.46     13.88 o 
   9   4   5      785.18      789.68     31.89 o 
  10   4   5       45.64       55.32     14.60 o 
  11   4   5       22.85       21.92     24.41 o 
  12   4   5      260.07      191.57     34.47 o 
  -9   5   5       96.90       90.11     17.43 o 
  -8   5   5       76.58       87.38     14.63 o 
  -7   5   5        5.34       31.34     16.66 o 
  -6   5   5      953.85      859.39     36.15 o 
  -5   5   5        3.99       27.06     10.39 o 
  -4   5   5      447.42      406.40     20.05 o 
  -3   5   5       38.28       57.61      8.67 o 
  -2   5   5     3985.06     3434.91     50.05 o 
  -1   5   5        1.06       27.40     13.92 o 
   0   5   5     3886.80     3898.71     49.62 o 
   1   5   5       44.12       24.37     13.27 o 
   2   5   5        4.69       29.08      8.12 o 
   3   5   5     2049.47     2143.44     34.89 o 
   4   5   5     1008.49     1390.28     29.55 o 
   5   5   5     2228.88     2639.96     43.06 o 
   6   5   5      539.27      584.73     21.68 o 
   7   5   5      451.79      450.00     21.14 o 
   8   5   5      238.42      285.15     18.59 o 
   9   5   5      609.85      602.68     27.14 o 
  10   5   5      336.62      381.04     24.81 o 
  11   5   5      209.74      213.77     22.51 o 
  12   5   5        6.41        8.20     25.27 o 
  -9   6   5       38.33       35.24     25.65 o 
  -8   6   5       92.01      109.23     17.72 o 
  -7   6   5        8.31        0.02     22.50 o 
  -6   6   5      743.72      716.96     30.23 o 
  -5   6   5       55.27       61.09     13.45 o 
  -4   6   5      447.82      439.51     21.50 o 
  -3   6   5      439.49      402.05     20.45 o 
  -2   6   5       24.60        0.01     15.57 o 
  -1   6   5     1928.86     1684.99     34.08 o 
   0   6   5     1229.16     1566.53     34.75 o 
   1   6   5     2393.71     2648.25     44.59 o 
   2   6   5      284.36      389.54     16.98 o 
   3   6   5     2036.41     2369.31     38.97 o 
   4   6   5     1080.55     1211.84     29.36 o 
   5   6   5      137.93      116.60     12.82 o 
   6   6   5      314.38      261.13     16.41 o 
   7   6   5     1600.63     1666.12     49.25 o 
   8   6   5        9.62       13.33     20.11 o 
   9   6   5      327.30      360.74     22.10 o 
  10   6   5       98.50      118.82     17.71 o 
  11   6   5      146.01      221.92     26.88 o 
  12   6   5       27.20        0.04     26.22 o 
  -8   7   5       12.69        3.15     23.80 o 
  -7   7   5       98.77      114.46     20.61 o 
  -6   7   5        0.54       21.12     17.25 o 
  -5   7   5      494.57      494.22     24.86 o 
  -4   7   5      349.38      304.75     20.34 o 
  -3   7   5      470.10      471.88     20.93 o 
  -2   7   5       60.12       93.54     11.91 o 
  -1   7   5      121.62       85.88     10.41 o 
   0   7   5      491.00      480.42     20.53 o 
   1   7   5       43.01       38.66     10.08 o 
   2   7   5        0.49        3.48     13.91 o 
   3   7   5     2033.86     2118.28     40.90 o 
   4   7   5      224.28      275.30     16.68 o 
   5   7   5     1672.29     1746.31     38.29 o 
   6   7   5        0.65        0.02     19.14 o 
   7   7   5      691.72      748.54     28.81 o 
   8   7   5       41.98       11.05     24.26 o 
   9   7   5       19.15        5.97     23.02 o 
  10   7   5        3.82       20.44     23.18 o 
  11   7   5       14.28       21.19     24.54 o 
  -7   8   5       78.60      104.78     16.89 o 
  -6   8   5        2.80        9.39     20.15 o 
  -5   8   5       13.25        0.02     22.57 o 
  -4   8   5        2.22        0.02     18.57 o 
  -3   8   5       67.29       62.75     12.72 o 
  -2   8   5      203.72      187.31     15.78 o 
  -1   8   5     1289.10     1192.08     33.25 o 
   0   8   5       18.33        0.01     18.11 o 
   1   8   5     1794.22     1614.02     55.05 o 
   2   8   5       47.65       59.80     18.36 o 
   3   8   5      570.26      492.90     23.13 o 
   4   8   5      488.81      463.40     23.16 o 
   5   8   5      161.05      126.58     15.78 o 
   6   8   5      330.55      367.88     20.34 o 
   7   8   5       33.24       36.09     19.95 o 
   8   8   5      470.69      441.89     37.21 o 
  10   8   5       48.16       46.02     25.48 o 
  11   8   5       23.54       10.55     26.71 o 
  -7   9   5      180.37      187.34     21.80 o 
  -6   9   5       28.66        0.04     25.53 o 
  -5   9   5      110.71      134.73     17.17 o 
  -4   9   5      105.50       84.11     14.74 o 
  -3   9   5       40.57       32.54     20.09 o 
  -2   9   5       53.88       33.05     23.60 o 
  -1   9   5      565.59      519.38     24.38 o 
   0   9   5     1258.51     1370.03     51.28 o 
   1   9   5        3.74        0.02     20.24 o 
   2   9   5      719.11      755.26     36.44 o 
   3   9   5       14.90        6.60     18.99 o 
   4   9   5      729.25      701.84     27.09 o 
   5   9   5       95.29       42.22     25.52 o 
   6   9   5      206.76      178.07     18.40 o 
   7   9   5        1.45        0.02     21.85 o 
   8   9   5       84.61       69.61     15.38 o 
   9   9   5       38.57       55.12     22.41 o 
  10   9   5       55.45       91.18     25.97 o 
  -6  10   5        0.67        0.04     27.19 o 
  -5  10   5       43.06       71.96     14.35 o 
  -4  10   5      423.90      484.93     28.42 o 
  -3  10   5       10.50       29.42     20.77 o 
  -2  10   5      616.85      582.51     29.46 o 
  -1  10   5       10.01       28.69     18.04 o 
   0  10   5        7.75        0.02     22.69 o 
   1  10   5      451.36      341.30     38.26 o 
   2  10   5        5.54       20.66     18.56 o 
   3  10   5        6.46       21.28     18.41 o 
   4  10   5       93.71       97.17     26.65 o 
   5  10   5      322.90      302.17     21.59 o 
   6  10   5       88.38      109.68     17.96 o 
   7  10   5       19.98       22.21     21.37 o 
   8  10   5      248.47      237.24     36.44 o 
   9  10   5       13.29       12.39     22.92 o 
  -4  11   5        1.33        0.04     23.20 o 
  -3  11   5       17.49        1.95     22.04 o 
  -2  11   5       38.94       13.12     23.80 o 
  -1  11   5      296.08      237.68     23.28 o 
   0  11   5        4.40        0.02     24.36 o 
   1  11   5      431.32      427.31     39.38 o 
   2  11   5       88.11       89.81     24.22 o 
   3  11   5      236.57      206.71     19.00 o 
   4  11   5      577.14      559.76     30.21 o 
   5  11   5      163.38      176.55     18.34 o 
   6  11   5      270.97      224.38     21.99 o 
   7  11   5      102.08      119.89     18.63 o 
   8  11   5        0.61       25.32     19.85 o 
  -3  12   5       36.62        1.05     27.82 o 
  -2  12   5       62.46       65.02     14.66 o 
  -1  12   5       22.73       24.86     22.99 o 
   0  12   5      232.52      310.76     36.24 o 
   1  12   5      185.63      158.03     38.64 o 
   2  12   5        0.24        0.04     25.51 o 
   3  12   5       36.19       51.86     27.71 o 
   4  12   5        7.68        0.99     25.07 o 
   5  12   5      240.50      226.75     22.83 o 
   6  12   5       38.25       25.13     26.77 o 
   1  13   5      147.65      213.98     32.54 o 
   2  13   5        1.18        9.95     22.09 o 
   0  -9   6      236.45      250.01     26.55 o 
   1  -9   6       33.16       33.72     15.25 o 
   2  -9   6       37.89       20.13     25.71 o 
   3  -9   6       13.83        0.04     29.80 o 
  -3  -8   6        0.51       38.44     20.67 o 
  -2  -8   6       44.97       46.36     16.38 o 
  -1  -8   6        0.28       23.48     12.86 o 
   0  -8   6        2.94        0.04     25.60 o 
   1  -8   6        5.66       17.34     21.33 o 
   2  -8   6      189.86      196.84     20.16 o 
   3  -8   6        0.15        0.04     25.23 o 
   4  -8   6       66.86       69.86     29.67 o 
   5  -8   6        4.43        0.04     22.95 o 
   6  -8   6      111.94      154.76     19.97 o 
  -5  -7   6        6.46        6.78     24.94 o 
  -4  -7   6       48.14        0.02     32.38 o 
  -3  -7   6      256.27      192.48     22.08 o 
  -2  -7   6      177.93      168.01     22.52 o 
  -1  -7   6        5.93        8.86     24.28 o 
   0  -7   6      325.10      300.98     23.44 o 
   1  -7   6       20.74        0.02     21.18 o 
   2  -7   6      603.39      539.46     28.61 o 
   3  -7   6       26.05       52.17     16.08 o 
   4  -7   6       41.35       35.75     25.51 o 
   5  -7   6      271.11      303.54     23.90 o 
   6  -7   6        1.96       31.10     21.25 o 
   7  -7   6      110.26      129.37     21.12 o 
  -6  -6   6      117.71      190.82     32.15 o 
  -4  -6   6      387.10      374.71     28.58 o 
  -3  -6   6       40.92       55.73     28.78 o 
  -2  -6   6      881.52      851.36     52.10 o 
  -1  -6   6      324.18      342.51     23.99 o 
   0  -6   6       19.15        3.50     20.37 o 
   1  -6   6      135.94      170.72     15.76 o 
   2  -6   6       12.77        4.19     21.63 o 
   3  -6   6      261.95      296.15     30.43 o 
   4  -6   6        7.42        0.02     23.40 o 
   5  -6   6      130.58      138.31     16.40 o 
   6  -6   6        1.17        0.02     27.35 o 
   7  -6   6       62.50       67.99     14.81 o 
   8  -6   6       16.36        4.29     24.99 o 
   9  -6   6       42.68       38.67     29.98 o 
  -7  -5   6        1.34        0.04     29.42 o 
  -6  -5   6       31.08       12.58     30.60 o 
  -4  -5   6        1.78       10.17     22.31 o 
  -3  -5   6      669.39      726.30     33.91 o 
  -2  -5   6      281.98      263.52     19.77 o 
  -1  -5   6      356.81      388.75     22.44 o 
   0  -5   6      292.07      290.88     20.62 o 
   1  -5   6     2009.68     2210.55     49.19 o 
   2  -5   6     1128.38     1126.03     35.80 o 
   3  -5   6      266.79      255.25     18.47 o 
   4  -5   6      107.70       98.34     15.34 o 
   5  -5   6      549.20      611.25     27.49 o 
   6  -5   6       39.79       10.46     22.60 o 
   7  -5   6      449.00      433.97     27.11 o 
   8  -5   6        0.70       26.90     18.82 o 
   9  -5   6       48.99       31.99     27.40 o 
  10  -5   6        4.26       39.45     15.21 o 
  -7  -4   6      327.67      396.25     35.11 o 
  -6  -4   6        0.13        0.02     27.02 o 
  -5  -4   6      411.59      415.51     38.37 o 
  -4  -4   6      144.63      151.83     27.35 o 
  -3  -4   6      293.78      309.45     21.08 o 
  -2  -4   6      192.95      200.37     27.80 o 
  -1  -4   6        0.43        0.02     18.34 o 
   0  -4   6       72.68       67.70     12.29 o 
   1  -4   6     1140.39     1198.18     33.73 o 
   2  -4   6        1.83        6.07     16.22 o 
   3  -4   6     1626.44     1676.62     40.62 o 
   4  -4   6        4.37        0.01     21.84 o 
   5  -4   6       11.34       26.33     18.51 o 
   6  -4   6       42.68       39.93     22.60 o 
   7  -4   6      270.27      278.10     21.39 o 
   8  -4   6      100.60      140.44     17.33 o 
   9  -4   6        0.29        1.01     21.96 o 
  10  -4   6       70.30       77.72     26.71 o 
  -8  -3   6        3.32        0.04     28.14 o 
  -7  -3   6        1.05        0.02     25.35 o 
  -6  -3   6      315.39      331.45     25.17 o 
  -5  -3   6       43.96       56.70     13.33 o 
  -4  -3   6      510.22      598.31     27.84 o 
  -3  -3   6      546.67      510.08     25.77 o 
  -2  -3   6      187.70      191.66     16.40 o 
  -1  -3   6      732.23      771.06     27.16 o 
   0  -3   6      236.42      228.90     15.91 o 
   1  -3   6       65.20        0.01     19.09 o 
   2  -3   6     1371.54     1344.77     32.84 o 
   3  -3   6      412.77      408.63     19.20 o 
   4  -3   6      634.32      572.90     23.85 o 
   5  -3   6        0.66       15.04     14.37 o 
   6  -3   6     1127.71     1103.12     34.73 o 
   7  -3   6       86.22      112.30     14.94 o 
   8  -3   6      434.59      388.61     26.17 o 
   9  -3   6        5.79       18.86     22.30 o 
  10  -3   6        0.17        0.04     23.40 o 
  11  -3   6       26.02       31.08     25.75 o 
  -8  -2   6       28.56       26.42     27.66 o 
  -7  -2   6       45.58       30.13     27.15 o 
  -6  -2   6      424.59      412.45     24.89 o 
  -5  -2   6       67.03       57.03     11.97 o 
  -4  -2   6      728.91      751.86     29.19 o 
  -3  -2   6       69.89       57.75     12.74 o 
  -2  -2   6     1628.27     1764.45     39.09 o 
  -1  -2   6        6.15        0.01     17.97 o 
   0  -2   6     2350.24     2190.17     50.80 o 
   1  -2   6        4.90        0.01     13.32 o 
   2  -2   6     2583.92     2543.34     51.18 o 
   3  -2   6      169.16      159.67     12.74 o 
   4  -2   6      429.32      367.68     26.68 o 
   5  -2   6      109.59      130.52     12.20 o 
   6  -2   6       24.42       14.18     16.42 o 
   7  -2   6      822.16      833.67     30.68 o 
   8  -2   6       65.55       43.17     23.07 o 
   9  -2   6        8.10       11.61     18.57 o 
  10  -2   6       19.04       16.60     24.25 o 
  11  -2   6       19.92       39.41     11.71 o 
  -9  -1   6       44.01        0.04     31.27 o 
  -8  -1   6      218.99      185.80     21.78 o 
  -7  -1   6        1.23        0.02     25.97 o 
  -6  -1   6     1417.54     1395.74     44.29 o 
  -5  -1   6       48.42       66.70     13.03 o 
  -4  -1   6     3129.62     3117.14     57.01 o 
  -3  -1   6      395.33      526.37     22.55 o 
  -2  -1   6     1398.14     1266.53     31.59 o 
  -1  -1   6      837.61      815.82     26.13 o 
   0  -1   6      880.67      737.62     23.57 o 
   1  -1   6     2093.72     2235.18     37.86 o 
   2  -1   6      367.66      506.69     19.03 o 
   3  -1   6     1266.24     1062.40     25.74 o 
   4  -1   6      372.10      335.89     17.04 o 
   5  -1   6      268.75      272.53     16.81 o 
   6  -1   6      197.15      183.73     14.76 o 
   7  -1   6       15.27       18.06     16.96 o 
   8  -1   6      433.93      378.59     22.54 o 
   9  -1   6      185.87      238.13     22.12 o 
  10  -1   6        8.42        8.45     19.43 o 
  11  -1   6      123.99      124.83     20.75 o 
  12  -1   6        0.24        0.04     28.50 o 
  -9   0   6        8.72       20.15     19.82 o 
  -8   0   6      397.69      430.49     28.49 o 
  -7   0   6       28.11       36.14     13.85 o 
  -6   0   6      145.72      111.84     29.30 o 
  -5   0   6      120.52      152.28     14.99 o 
  -4   0   6       11.24       13.71     14.76 o 
  -3   0   6     1690.23     1781.91     38.57 o 
  -2   0   6       71.28       43.24     16.95 o 
  -1   0   6     2628.04     3026.60     42.93 o 
   0   0   6      225.05      214.50      9.36 o 
   1   0   6      617.25      649.05     29.61 o 
   2   0   6      117.31      223.41     19.01 o 
   3   0   6       40.28       18.98     13.76 o 
   4   0   6      785.18      837.62     23.25 o 
   5   0   6     3023.01     3098.98     44.33 o 
   6   0   6       10.12       26.00     13.06 o 
   7   0   6      641.26      608.41     24.05 o 
   8   0   6      108.43      102.65     12.92 o 
   9   0   6      652.63      659.88     29.43 o 
  10   0   6       95.73      127.59     15.81 o 
  11   0   6      186.61      192.87     20.42 o 
  12   0   6       46.95       59.68     16.31 o 
  -9   1   6      378.03      385.01     27.88 o 
  -8   1   6       45.90        0.95     26.07 o 
  -7   1   6      264.04      279.70     24.58 o 
  -6   1   6      581.98      531.08     27.28 o 
  -5   1   6      821.86      754.85     29.20 o 
  -4   1   6       57.19       59.77     10.72 o 
  -3   1   6      866.86     1047.37     28.74 o 
  -2   1   6      642.88      621.71     21.11 o 
   0   1   6       94.04       94.94     10.16 o 
   1   1   6     5646.93     6288.31     58.88 o 
   3   1   6     7093.66     7489.81     66.95 o 
   4   1   6      255.80      241.29     12.91 o 
   5   1   6     1786.20     1625.93     31.88 o 
   6   1   6        5.32        1.08     16.22 o 
   7   1   6     1146.20     1196.09     31.26 o 
   8   1   6      412.63      363.66     20.31 o 
   9   1   6        1.73       21.58     17.76 o 
  10   1   6       14.70       21.71     13.73 o 
  11   1   6       89.28       71.61     24.13 o 
  12   1   6       48.98       59.73     23.77 o 
  -9   2   6       99.68      101.99     28.36 o 
  -8   2   6       89.84       61.52     13.96 o 
  -7   2   6       92.02      101.28     15.96 o 
  -6   2   6      576.36      581.84     27.75 o 
  -5   2   6       25.63       43.54     11.23 o 
  -4   2   6      200.09      196.23     14.92 o 
  -3   2   6     3521.66     3607.19     51.57 o 
  -2   2   6      136.47      173.64     12.68 o 
  -1   2   6     4513.80     4486.79     50.85 o 
   0   2   6      400.00      360.88     15.60 o 
   1   2   6     2254.94     2076.46     35.44 o 
   2   2   6     1084.06      821.01     21.09 o 
   3   2   6     1182.43     1335.79     26.37 o 
   4   2   6     4766.89     4902.81     53.33 o 
   5   2   6      219.37      307.98     14.24 o 
   6   2   6     1348.78     1310.83     31.23 o 
   7   2   6      137.25      203.87     15.30 o 
   8   2   6      233.96      220.81     16.16 o 
   9   2   6      327.71      344.15     31.41 o 
  10   2   6       54.87       57.84     13.77 o 
  11   2   6       10.38       11.69     21.71 o 
  12   2   6       24.91       44.48     22.64 o 
  -9   3   6       57.02       29.66     27.80 o 
  -8   3   6       54.02       46.02     12.16 o 
  -7   3   6     1009.12      969.96     36.97 o 
  -6   3   6        4.51        0.78     20.41 o 
  -5   3   6      783.18      671.35     18.08 o 
  -4   3   6      576.83      523.08     23.16 o 
  -3   3   6     1558.55     1421.69     33.82 o 
  -1   3   6       97.02      164.43     12.16 o 
   0   3   6     1976.01     1692.54     32.00 o 
   2   3   6     4308.44     4444.86     48.30 o 
   4   3   6      671.91      686.53     20.16 o 
   5   3   6     1090.85     1439.70     30.60 o 
   6   3   6      105.31       82.33     11.20 o 
   7   3   6       95.78       93.71     12.19 o 
   8   3   6      219.28      257.16     17.21 o 
   9   3   6        3.84        0.02     20.60 o 
  10   3   6      109.81      152.74     15.52 o 
  11   3   6        4.10        0.02     24.54 o 
  12   3   6      143.29      177.20     34.71 o 
  -9   4   6        6.29        3.24     25.15 o 
  -8   4   6       80.29      118.60     17.41 o 
  -7   4   6      182.70      165.97     21.16 o 
  -6   4   6      269.52      259.40     20.89 o 
  -5   4   6      119.99      118.70     14.47 o 
  -4   4   6     2129.87     2012.11     42.21 o 
  -3   4   6       86.42       91.58     10.42 o 
  -2   4   6      921.49      769.80     23.12 o 
  -1   4   6       25.17       27.48     13.96 o 
   0   4   6     1935.79     2455.60     40.52 o 
   1   4   6     1123.22     1542.21     29.69 o 
   2   4   6       24.49        0.01     13.24 o 
   3   4   6        7.07        0.01     13.65 o 
   4   4   6      888.65      680.71     20.47 o 
   5   4   6       88.41      104.15     10.14 o 
   6   4   6     1619.12     1550.37     34.20 o 
   7   4   6      119.59      128.17     13.49 o 
   8   4   6      826.37      774.58     27.69 o 
   9   4   6     2387.00     2431.75     53.37 o 
  10   4   6       74.62      116.82     15.52 o 
  11   4   6       42.99       68.28     16.10 o 
  12   4   6       56.72       20.00     24.30 o 
  -9   5   6        3.83        5.67     13.78 o 
  -8   5   6      241.94      293.91     24.20 o 
  -7   5   6       80.20       42.90     24.25 o 
  -6   5   6      212.78      201.29     19.00 o 
  -5   5   6      146.72      171.76     17.24 o 
  -4   5   6        9.30        0.01     19.91 o 
  -3   5   6      180.37      239.77     14.39 o 
  -2   5   6     1018.61     1045.40     28.03 o 
  -1   5   6       54.24       50.91      8.33 o 
   0   5   6      307.75      175.90     12.67 o 
   1   5   6      239.34      310.90     15.44 o 
   2   5   6     3476.47     3580.84     46.40 o 
   3   5   6      600.00      575.12     19.33 o 
   4   5   6     1482.94     1624.19     33.34 o 
   5   5   6     1082.40      999.07     27.77 o 
   6   5   6       12.51       20.36      8.28 o 
   7   5   6      674.16      594.17     24.23 o 
   8   5   6       50.03       54.53     11.18 o 
   9   5   6       69.63       60.35     23.84 o 
  10   5   6        7.07        0.02     22.35 o 
  11   5   6       61.65       45.76     24.87 o 
  12   5   6       19.88        0.04     24.31 o 
  -8   6   6       59.68       81.90     15.56 o 
  -7   6   6      151.29      152.79     20.00 o 
  -6   6   6      119.24      105.50     17.07 o 
  -5   6   6       26.39       49.98     11.20 o 
  -4   6   6      464.57      398.24     21.96 o 
  -3   6   6      217.57      184.26     15.53 o 
  -2   6   6      899.41      842.84     27.60 o 
  -1   6   6      284.27      252.57     14.70 o 
   0   6   6      446.16      449.01     19.57 o 
   1   6   6     3417.36     3639.50     53.22 o 
   2   6   6       17.40       17.62     12.08 o 
   3   6   6     1089.61      952.42     25.58 o 
   4   6   6        0.12        0.01     15.53 o 
   5   6   6     1376.05     1387.16     33.82 o 
   6   6   6       22.68       28.00     18.18 o 
   7   6   6      257.86      182.76     28.71 o 
   8   6   6       55.59       37.80     23.22 o 
   9   6   6      200.36      169.33     26.87 o 
  10   6   6      252.06      224.77     20.97 o 
  11   6   6      328.34      283.38     25.52 o 
  12   6   6       26.64        4.18     25.71 o 
  -8   7   6       19.88       39.06     21.59 o 
  -7   7   6       25.75        0.04     25.93 o 
  -6   7   6      127.79      146.74     16.96 o 
  -5   7   6       64.46       71.51     13.97 o 
  -4   7   6      128.37      108.72     14.48 o 
  -3   7   6     1340.39     1386.12     37.81 o 
  -2   7   6        8.76        1.95     15.20 o 
  -1   7   6     1587.48     1364.43     34.43 o 
   0   7   6        1.95        0.01     18.31 o 
   1   7   6      789.85      819.80     26.38 o 
   2   7   6       65.38       72.97     12.37 o 
   3   7   6      436.59      489.68     20.66 o 
   4   7   6      942.05      998.63     28.90 o 
   5   7   6      131.95      169.85     15.73 o 
   6   7   6      142.63       97.21     15.26 o 
   7   7   6      589.59      638.50     27.19 o 
   8   7   6      186.33      202.05     18.01 o 
   9   7   6      210.81      217.56     19.95 o 
  10   7   6       69.76       35.96     27.34 o 
  11   7   6       13.71       13.00     27.08 o 
  -7   8   6      238.99      310.42     26.27 o 
  -6   8   6       40.68       27.10     22.45 o 
  -5   8   6      157.42      173.45     19.58 o 
  -4   8   6       54.48       60.54     13.43 o 
  -3   8   6      569.45      488.73     25.66 o 
  -2   8   6      371.38      325.33     22.12 o 
  -1   8   6        9.40        0.02     17.91 o 
   0   8   6       23.41       26.84     20.35 o 
   1   8   6      653.84      760.99     36.09 o 
   2   8   6      418.43      395.90     27.39 o 
   3   8   6      861.06      924.39     29.91 o 
   4   8   6       35.61       22.12     17.66 o 
   5   8   6      207.98      196.43     17.66 o 
   6   8   6       30.47       52.89     11.75 o 
   7   8   6       11.21       32.06     19.33 o 
   8   8   6       73.33       94.20     28.31 o 
  10   8   6      637.40      625.67     45.55 o 
  11   8   6       73.82       51.12     15.36 o 
  -6   9   6       41.20       59.15     14.04 o 
  -5   9   6        6.79        0.04     21.54 o 
  -4   9   6      119.90      122.26     17.84 o 
  -3   9   6      225.87      200.15     18.72 o 
  -2   9   6      539.27      453.84     23.77 o 
  -1   9   6      402.52      336.13     21.58 o 
   0   9   6       69.50       42.75     21.54 o 
   1   9   6        4.69        6.97     19.11 o 
   2   9   6       21.43        4.48     20.54 o 
   3   9   6      252.89      230.94     18.31 o 
   4   9   6      680.37      720.93     28.39 o 
   5   9   6        1.45        0.02     19.13 o 
   6   9   6      876.77      965.26     34.18 o 
   7   9   6        3.23        0.02     20.56 o 
   8   9   6      187.69      212.94     19.32 o 
   9   9   6       17.55        0.04     26.10 o 
  10   9   6       49.97       61.13     15.27 o 
  -5  10   6       53.12       43.17     27.81 o 
  -4  10   6        0.61        0.04     23.33 o 
  -3  10   6        3.49       33.55     19.38 o 
  -2  10   6      321.94      339.61     23.71 o 
  -1  10   6        6.34        8.30     18.94 o 
   0  10   6      264.39      331.69     29.13 o 
   1  10   6      228.91      199.89     28.88 o 
   2  10   6      190.90      190.03     30.01 o 
   3  10   6       31.87        0.02     25.28 o 
   4  10   6      532.50      525.31     27.27 o 
   5  10   6      157.06      167.41     17.47 o 
   6  10   6        1.54        0.02     23.05 o 
   7  10   6       84.68       82.86     14.36 o 
   8  10   6       26.59        0.04     26.07 o 
   9  10   6      103.27       94.94     31.68 o 
  -4  11   6       40.46       63.89     25.28 o 
  -3  11   6       10.52        5.90     19.60 o 
  -2  11   6      338.95      362.74     27.04 o 
  -1  11   6        4.53        0.04     22.75 o 
   0  11   6      309.99      377.45     35.72 o 
   1  11   6      331.20      406.93     35.66 o 
   2  11   6      151.04      126.54     28.23 o 
   3  11   6      284.52      252.85     22.50 o 
   4  11   6       26.86       21.71     23.66 o 
   5  11   6       20.98        0.02     24.16 o 
   6  11   6      107.80       78.97     17.50 o 
   7  11   6       53.41        6.94     27.29 o 
   8  11   6        0.35       15.63     20.18 o 
  -2  12   6        1.91       10.32     22.12 o 
  -1  12   6       24.83       54.44     14.99 o 
   0  12   6      127.80       88.66     30.05 o 
   1  12   6       18.28        0.04     25.87 o 
   2  12   6       28.59        0.02     26.94 o 
   3  12   6       30.32        0.02     27.61 o 
   4  12   6       33.63       41.63     21.31 o 
   5  12   6       15.89       21.12     23.18 o 
   6  12   6       68.32       24.87     23.93 o 
   1  13   6       32.03       59.91     17.17 o 
   2  13   6       14.65       33.02     22.56 o 
   3  13   6       75.15      100.02     22.73 o 
  -1  -8   7       14.27       33.08     18.44 o 
   0  -8   7      124.39      168.69     18.92 o 
   1  -8   7        3.62       33.99     17.80 o 
   2  -8   7        9.50       28.23     19.60 o 
   3  -8   7       18.36        0.04     26.63 o 
   4  -8   7        0.14        0.04     28.31 o 
  -3  -7   7        4.17       10.04     26.87 o 
  -2  -7   7        1.01        0.04     25.01 o 
  -1  -7   7       95.14      121.05     19.06 o 
   0  -7   7       51.59       37.32     27.35 o 
   1  -7   7      192.00      179.00     21.59 o 
   2  -7   7        0.80        1.99     22.48 o 
   3  -7   7      103.19       88.05     18.56 o 
   4  -7   7        1.73        0.04     22.28 o 
   5  -7   7        3.90        0.04     23.53 o 
   6  -7   7      116.39       93.39     16.36 o 
   7  -7   7       11.90       19.40     25.43 o 
  -4  -6   7        6.02       19.34     23.25 o 
  -3  -6   7       19.84       21.78     23.21 o 
  -2  -6   7       44.33       40.05     23.48 o 
  -1  -6   7      149.07       99.81     31.60 o 
   0  -6   7       71.63        9.48     27.10 o 
   1  -6   7       75.39       78.85     28.03 o 
   2  -6   7       11.52       17.20     22.51 o 
   3  -6   7      104.51       98.68     29.01 o 
   4  -6   7        1.07        0.02     25.15 o 
   5  -6   7      222.55      273.30     23.03 o 
   6  -6   7       62.97       47.08     26.63 o 
   7  -6   7       27.35       79.11     15.62 o 
   8  -6   7        0.81        4.46     22.11 o 
  -6  -5   7       36.73       24.81     18.51 o 
  -4  -5   7        3.67        0.02     29.39 o 
  -3  -5   7        0.87       21.11     18.74 o 
  -2  -5   7       17.13        9.20     24.35 o 
  -1  -5   7      777.00      837.67     33.75 o 
   0  -5   7        0.16        0.02     22.15 o 
   1  -5   7      967.42     1085.37     38.81 o 
   2  -5   7      283.80      348.85     21.45 o 
   3  -5   7      420.98      434.36     25.33 o 
   4  -5   7      131.03      110.53     16.44 o 
   5  -5   7      386.33      373.19     22.84 o 
   6  -5   7      109.50      142.49     18.05 o 
   7  -5   7       43.72       28.83     14.98 o 
   8  -5   7       33.84       24.93     28.33 o 
   9  -5   7        3.53       15.46     23.01 o 
  -7  -4   7       19.09       45.40     23.54 o 
  -6  -4   7        1.42        0.04     26.89 o 
  -5  -4   7      866.64      898.42     49.97 o 
  -4  -4   7       38.06       38.32     22.52 o 
  -3  -4   7      706.94      708.10     33.49 o 
  -2  -4   7      141.47      112.52     29.82 o 
  -1  -4   7      169.77      145.52     16.79 o 
   0  -4   7       72.35       64.98     24.93 o 
   1  -4   7      284.09      345.41     20.12 o 
   2  -4   7      477.19      474.40     23.60 o 
   3  -4   7      191.74      172.54     17.90 o 
   4  -4   7      348.97      325.16     21.92 o 
   5  -4   7        0.36        0.02     22.45 o 
   6  -4   7      165.83      158.71     19.13 o 
   7  -4   7       30.22       27.23     20.50 o 
   8  -4   7        0.04       14.53     19.51 o 
   9  -4   7        7.31       12.45     22.30 o 
  10  -4   7       11.32        0.04     27.23 o 
  -7  -3   7      218.13      238.67     38.66 o 
  -6  -3   7       27.86       37.32     25.46 o 
  -5  -3   7      162.18      179.74     18.64 o 
  -4  -3   7       74.22      113.69     23.64 o 
  -3  -3   7      153.96      160.75     17.65 o 
  -2  -3   7     1185.01     1232.53     37.38 o 
  -1  -3   7        0.81        7.39     17.80 o 
   0  -3   7     2131.91     2202.32     48.73 o 
   1  -3   7       64.56       96.59     12.59 o 
   2  -3   7       54.14       48.80     12.24 o 
   3  -3   7        6.74       12.93     14.74 o 
   4  -3   7       32.17       41.97     10.43 o 
   5  -3   7        8.38        8.86     18.73 o 
   6  -3   7       76.68       80.73     12.81 o 
   7  -3   7       65.26       51.37     15.67 o 
   8  -3   7      609.04      581.39     30.96 o 
   9  -3   7        7.51        0.04     22.62 o 
  10  -3   7      110.55      146.80     18.24 o 
  11  -3   7       75.07       99.83     15.49 o 
  -8  -2   7      186.21      209.44     35.01 o 
  -7  -2   7        0.07        0.04     25.73 o 
  -6  -2   7      522.75      529.16     46.72 o 
  -5  -2   7        9.01       24.03     19.45 o 
  -4  -2   7      644.14      644.26     30.89 o 
  -3  -2   7       12.98       17.01     19.76 o 
  -2  -2   7      262.64      301.21     19.25 o 
  -1  -2   7      116.60       96.24     23.41 o 
   0  -2   7      268.23      278.16     25.87 o 
   1  -2   7       49.53       39.67     18.66 o 
   2  -2   7     1345.91     1249.89     33.75 o 
   3  -2   7        2.82        6.16     15.60 o 
   4  -2   7      737.86      710.06     25.98 o 
   5  -2   7       36.13        1.36     18.96 o 
   6  -2   7      882.76      937.74     31.26 o 
   7  -2   7      324.94      308.31     22.64 o 
   8  -2   7        1.47        0.02     21.85 o 
   9  -2   7      150.14      145.64     17.44 o 
  10  -2   7       38.19       38.21     22.21 o 
  11  -2   7       34.23       46.86     26.98 o 
  -8  -1   7      171.88      130.03     21.79 o 
  -7  -1   7        8.92       21.19     22.58 o 
  -6  -1   7        0.14        0.02     26.23 o 
  -5  -1   7        2.95       23.84     19.74 o 
  -4  -1   7      249.64      200.86     28.58 o 
  -3  -1   7        2.63        0.01     20.24 o 
  -2  -1   7      902.80      906.48     29.14 o 
  -1  -1   7       40.85       41.26     10.82 o 
   0  -1   7      937.74      896.48     26.71 o 
   1  -1   7      153.95      242.89     15.19 o 
   2  -1   7     2164.93     2347.31     44.20 o 
   3  -1   7     1186.39     1071.46     28.39 o 
   4  -1   7       21.35       24.76     13.47 o 
   5  -1   7     1369.52     1214.75     32.94 o 
   6  -1   7      347.91      377.93     20.06 o 
   7  -1   7       60.45       41.23     21.28 o 
   8  -1   7        0.10        0.02     22.30 o 
   9  -1   7      125.85      149.91     17.30 o 
  10  -1   7        8.36        0.04     21.73 o 
  11  -1   7        3.33       14.72     22.63 o 
  12  -1   7       24.88        2.27     25.04 o 
  -8   0   7      146.51       94.29     31.79 o 
  -7   0   7      395.22      359.06     27.52 o 
  -6   0   7       10.11       18.66     19.54 o 
  -5   0   7      247.49      260.91     20.31 o 
  -4   0   7      179.37      154.16     22.87 o 
  -3   0   7      324.28      358.73     20.30 o 
  -2   0   7      573.30      539.03     22.44 o 
  -1   0   7     3180.09     3113.08     59.98 o 
   0   0   7      557.26      551.56     14.67 o 
   1   0   7     3711.53     3676.11     66.39 o 
   2   0   7        0.13        4.09     14.35 o 
   3   0   7     1696.96     1429.59     39.49 o 
   4   0   7       55.49       50.54     10.06 o 
   5   0   7     1453.57     1583.60     34.40 o 
   6   0   7      947.57      983.75     29.28 o 
   7   0   7       90.11       83.12     12.14 o 
   8   0   7      130.90      140.45     14.98 o 
   9   0   7      595.81      558.33     27.20 o 
  10   0   7       39.72       24.91     21.55 o 
  11   0   7       51.88       31.98     26.84 o 
  12   0   7        9.39       18.46     22.18 o 
  -8   1   7       25.91       31.00     13.79 o 
  -7   1   7       71.08       66.07     16.23 o 
  -6   1   7      130.40      100.31     18.85 o 
  -5   1   7     2645.82     2660.60     55.78 o 
  -4   1   7       95.42      102.12     13.89 o 
  -3   1   7      514.52      367.08     19.99 o 
  -2   1   7      100.87      131.98     12.53 o 
   0   1   7      137.46      113.64     11.45 o 
   1   1   7      929.34     1028.75     27.52 o 
   2   1   7      195.35       90.24     19.19 o 
   3   1   7       16.13        8.12     13.96 o 
   4   1   7      247.66      373.29     18.44 o 
   5   1   7     1315.59     1429.91     31.04 o 
   6   1   7        4.20        0.01     15.18 o 
   7   1   7      123.67      104.51     14.22 o 
   8   1   7       93.96       79.96     13.05 o 
   9   1   7      371.11      330.36     21.91 o 
  10   1   7        6.47       10.91     20.25 o 
  11   1   7       62.51       34.09     26.35 o 
  12   1   7      178.62      197.50     22.75 o 
  -8   2   7        0.90        0.04     23.64 o 
  -7   2   7      263.08      288.34     22.75 o 
  -6   2   7        0.04       20.70     17.46 o 
  -5   2   7      580.67      558.76     24.88 o 
  -4   2   7      106.51      119.92     19.31 o 
  -3   2   7       40.07       30.14     17.05 o 
  -2   2   7     1639.17     1851.01     38.74 o 
  -1   2   7      191.49      155.74     12.63 o 
   0   2   7      244.38      235.40     14.16 o 
   1   2   7     1117.39     1171.52     28.23 o 
   2   2   7        1.04        0.01     13.69 o 
   3   2   7      546.95      423.30     16.48 o 
   4   2   7      153.48      130.26     11.50 o 
   5   2   7       49.43       16.94     14.36 o 
   6   2   7     1309.44     1161.50     30.56 o 
   7   2   7       39.06       12.34     21.31 o 
   8   2   7     2567.56     2614.94     50.54 o 
   9   2   7       97.75      141.60     17.38 o 
  10   2   7      889.77      890.94     32.60 o 
  11   2   7        0.48        0.04     22.13 o 
  12   2   7       16.81        0.04     27.24 o 
  -8   3   7       26.07       67.93     13.59 o 
  -7   3   7       43.24        8.28     22.73 o 
  -6   3   7      357.13      380.51     24.00 o 
  -5   3   7      337.29      298.32     20.81 o 
  -4   3   7      343.68      314.87     18.30 o 
  -3   3   7      589.09      507.46     22.30 o 
  -2   3   7        2.07       15.91     14.09 o 
  -1   3   7        7.79       46.72      8.81 o 
   0   3   7      245.93      219.12     13.90 o 
   1   3   7      255.55      194.58     12.39 o 
   2   3   7     4343.75     4397.41     61.11 o 
   3   3   7      115.43       92.13     14.33 o 
   4   3   7     1352.68      966.14     25.17 o 
   5   3   7      101.81      174.01     12.78 o 
   6   3   7      614.38      541.41     21.34 o 
   7   3   7      501.71      474.78     21.97 o 
   8   3   7      355.30      340.59     23.78 o 
   9   3   7      467.60      385.24     25.35 o 
  10   3   7      203.65      163.21     28.55 o 
  11   3   7       85.15       63.97     16.86 o 
  12   3   7       24.40       31.88     21.19 o 
  -8   4   7      142.40      112.34     30.73 o 
  -7   4   7        1.08        0.02     26.33 o 
  -6   4   7        4.88        7.65     18.76 o 
  -5   4   7       34.04       59.46     11.94 o 
  -4   4   7      635.54      588.30     25.52 o 
  -3   4   7      102.29       71.17     18.67 o 
  -2   4   7     1348.73     1196.66     31.46 o 
  -1   4   7      132.47      184.12     13.46 o 
   0   4   7     3280.38     3571.67     51.59 o 
   1   4   7      328.91      327.71     16.38 o 
   2   4   7     1506.98     1339.54     29.07 o 
   3   4   7     2550.37     2686.11     41.11 o 
   4   4   7      332.69      331.60     15.54 o 
   5   4   7      645.42      580.74     27.62 o 
   6   4   7        9.34       10.33     15.26 o 
   7   4   7      581.26      622.18     24.30 o 
   8   4   7     2239.44     2210.10     47.47 o 
   9   4   7       52.70       24.43     21.74 o 
  10   4   7      267.32      273.19     21.74 o 
  11   4   7       16.86       47.97     13.77 o 
  12   4   7        0.26        0.04     25.04 o 
  -8   5   7       61.26       80.11     18.37 o 
  -7   5   7        2.19       24.96     19.58 o 
  -6   5   7      439.94      470.40     27.03 o 
  -5   5   7      119.34      108.90     14.24 o 
  -4   5   7      941.41      782.38     29.17 o 
  -3   5   7       56.57       55.41     11.96 o 
  -2   5   7      491.96      448.02     19.64 o 
  -1   5   7     1502.35     1463.59     33.72 o 
   0   5   7       23.93        0.01     17.30 o 
   1   5   7      733.49      732.02     23.06 o 
   2   5   7      461.34      550.08     20.76 o 
   3   5   7     1553.36     1662.53     33.59 o 
   4   5   7      556.78      573.26     21.48 o 
   5   5   7      593.96      565.83     22.81 o 
   6   5   7        8.65        5.41     16.86 o 
   7   5   7      168.21      210.27     16.65 o 
   8   5   7       73.18      102.46     13.32 o 
   9   5   7      291.09      327.14     21.31 o 
  10   5   7      113.33       68.56     26.83 o 
  11   5   7       97.40      156.40     17.60 o 
  12   5   7        5.95        0.04     22.77 o 
  -8   6   7       71.41       66.27     22.05 o 
  -7   6   7       15.94       49.43     14.05 o 
  -6   6   7        0.62        0.02     23.26 o 
  -5   6   7      481.76      502.78     26.31 o 
  -4   6   7        6.44       20.27     14.78 o 
  -3   6   7      663.46      607.52     27.30 o 
  -2   6   7      456.05      389.04     20.64 o 
  -1   6   7      469.14      394.24     18.44 o 
   0   6   7        7.22        0.01     17.82 o 
   1   6   7      479.71      541.76     23.67 o 
   2   6   7       75.30       99.20     12.86 o 
   3   6   7     1403.33     1568.13     35.59 o 
   4   6   7       24.50       25.09      8.97 o 
   5   6   7     1321.96     1245.48     31.57 o 
   6   6   7        9.75        0.01     18.88 o 
   7   6   7      299.53      331.52     25.06 o 
   8   6   7       27.39       66.86     11.14 o 
   9   6   7     1007.56     1092.20     44.87 o 
  10   6   7       13.66        0.02     22.75 o 
  11   6   7       32.22       55.44     13.83 o 
  12   6   7      116.11      104.41     20.11 o 
  -7   7   7       64.42       78.26     16.17 o 
  -6   7   7       29.52       17.13     24.78 o 
  -5   7   7      243.77      233.91     20.64 o 
  -4   7   7       32.46       19.12     19.41 o 
  -3   7   7       74.31       44.60     11.35 o 
  -2   7   7       16.77       33.68     17.51 o 
  -1   7   7      174.94      175.34     14.41 o 
   0   7   7       62.53       57.22     11.81 o 
   1   7   7     2252.98     2322.08     46.30 o 
   2   7   7      618.79      687.96     24.84 o 
   3   7   7      758.85      612.02     25.28 o 
   4   7   7        2.52       16.83     14.85 o 
   5   7   7      386.55      449.81     21.27 o 
   6   7   7      329.47      345.65     19.52 o 
   7   7   7      106.92      118.53     15.47 o 
   8   7   7      624.27      608.37     27.06 o 
   9   7   7      108.45       85.15     23.47 o 
  10   7   7       97.59       71.94     26.06 o 
  11   7   7        0.68       11.97     23.46 o 
  -7   8   7       13.25        0.04     26.35 o 
  -6   8   7       62.70       43.11     25.42 o 
  -5   8   7      172.12      180.16     18.57 o 
  -4   8   7        8.76       35.72     18.28 o 
  -3   8   7      763.75      770.76     33.36 o 
  -2   8   7       47.23       49.25     11.98 o 
  -1   8   7      573.36      546.61     23.99 o 
   0   8   7       20.83       17.33     17.88 o 
   1   8   7       13.82       50.28     12.75 o 
   2   8   7      184.47      208.97     16.85 o 
   3   8   7      102.65      109.41     13.53 o 
   4   8   7      919.94      982.33     30.84 o 
   5   8   7       12.35        0.02     19.63 o 
   6   8   7      926.68      909.45     39.60 o 
   7   8   7        0.72        0.02     20.43 o 
   8   8   7        0.79        6.74     20.79 o 
   9   8   7        3.88        0.04     22.26 o 
  10   8   7       10.04       17.41     20.93 o 
  11   8   7       23.08       37.44     23.64 o 
  -6   9   7        0.05        0.04     24.76 o 
  -5   9   7       45.90       72.85     14.76 o 
  -4   9   7       30.56       38.26     23.09 o 
  -3   9   7       41.15       62.50     13.56 o 
  -2   9   7       59.50       85.69     15.62 o 
  -1   9   7       22.91       25.59     18.06 o 
   0   9   7      728.17      706.40     31.52 o 
   1   9   7      266.58      251.27     19.72 o 
   2   9   7     1342.11     1296.48     38.21 o 
   3   9   7      514.16      547.83     25.01 o 
   4   9   7      100.94      115.36     15.90 o 
   5   9   7       27.35        9.27     20.48 o 
   6   9   7      447.62      449.59     25.85 o 
   7   9   7        5.52        0.02     23.58 o 
   8   9   7      223.32      230.90     20.28 o 
   9   9   7       51.04       51.41     15.36 o 
  10   9   7      265.12      298.58     34.31 o 
  -5  10   7        0.16        0.04     24.22 o 
  -4  10   7      212.82      235.98     22.21 o 
  -3  10   7        1.06       15.79     19.41 o 
  -2  10   7       16.07        0.02     23.51 o 
  -1  10   7       10.84       31.14     10.67 o 
   0  10   7       13.84        0.91     22.36 o 
   1  10   7       45.30       55.85     21.45 o 
   2  10   7      715.46      769.15     44.32 o 
   3  10   7      156.70      137.45     16.59 o 
   4  10   7      539.20      578.56     29.28 o 
   5  10   7      166.03      117.27     17.35 o 
   6  10   7       74.29       90.23     22.73 o 
   7  10   7        0.62        0.02     23.64 o 
   8  10   7      154.41      156.47     30.57 o 
   9  10   7      145.74      147.14     29.86 o 
  -4  11   7       18.66        1.05     25.09 o 
  -3  11   7       26.46       21.07     24.39 o 
  -2  11   7       45.34       33.73     28.01 o 
  -1  11   7       28.80        9.26     21.14 o 
   0  11   7      122.61      165.82     30.73 o 
   1  11   7        0.04       22.36     11.43 o 
   2  11   7      135.50      104.48     30.29 o 
   3  11   7      191.07      212.99     21.29 o 
   4  11   7        0.38        0.02     25.16 o 
   5  11   7      319.33      343.56     23.94 o 
   6  11   7       34.17       25.70     20.77 o 
   7  11   7      217.38      231.59     21.26 o 
   8  11   7        0.81       18.64     22.41 o 
  -2  12   7        1.40        7.31     22.34 o 
  -1  12   7       89.37      141.64     16.70 o 
   0  12   7        3.75        0.04     27.93 o 
   1  12   7      134.13      164.27     32.04 o 
   2  12   7       15.72       31.98     11.35 o 
   3  12   7      428.41      399.51     27.11 o 
   4  12   7      103.29       63.26     17.65 o 
   5  12   7      109.05      117.02     17.53 o 
   6  12   7        0.53        0.04     23.76 o 
   7  12   7       31.03       42.58     22.82 o 
   2  13   7       21.88       23.14     25.39 o 
   3  13   7        1.78       32.49     21.38 o 
  -2  -7   8        8.08       18.63     23.47 o 
  -1  -7   8        4.20        2.27     26.40 o 
   0  -7   8       96.06      106.33     20.05 o 
   1  -7   8      234.53      264.51     25.19 o 
   2  -7   8      239.68      271.59     24.52 o 
   3  -7   8      747.99      666.68     39.00 o 
   4  -7   8      106.17      121.19     20.63 o 
   5  -7   8       12.82       36.65     24.41 o 
  -3  -6   8      214.39      272.17     36.72 o 
  -2  -6   8       22.16        9.71     30.91 o 
  -1  -6   8      312.90      376.00     41.75 o 
   0  -6   8        2.08        7.17     21.89 o 
   1  -6   8      112.30       91.03     33.95 o 
   2  -6   8       92.68       41.93     24.15 o 
   3  -6   8        1.32        0.02     24.16 o 
   4  -6   8        0.36        0.04     22.43 o 
   5  -6   8        0.18        0.04     22.39 o 
   6  -6   8       93.92       70.90     26.07 o 
   7  -6   8        0.50        0.04     25.68 o 
  -4  -5   8        2.22       36.72     21.44 o 
  -3  -5   8      241.67      308.97     23.79 o 
  -2  -5   8        2.07        0.02     27.47 o 
  -1  -5   8      261.60      237.51     22.44 o 
   0  -5   8      135.34      144.91     18.94 o 
   1  -5   8      111.62       69.95     28.48 o 
   2  -5   8        1.91       18.74     19.97 o 
   3  -5   8       72.85       61.81     15.45 o 
   4  -5   8       23.85        0.02     26.98 o 
   5  -5   8       50.44       55.19     15.18 o 
   6  -5   8        8.19       33.56     13.20 o 
   7  -5   8      115.68      102.25     18.24 o 
   8  -5   8       83.37       89.10     27.10 o 
   9  -5   8       22.71       35.60     25.17 o 
  -6  -4   8       19.97       44.43     28.78 o 
  -5  -4   8       12.12        0.04     27.85 o 
  -4  -4   8      131.90      111.55     33.17 o 
  -3  -4   8       58.27       38.00     24.05 o 
  -2  -4   8      236.47      224.45     31.34 o 
  -1  -4   8      117.41      108.29     18.25 o 
   0  -4   8       40.06       46.58     24.00 o 
   1  -4   8      477.95      597.73     28.92 o 
   2  -4   8       27.07        4.89     21.51 o 
   3  -4   8        2.04        0.02     20.80 o 
   4  -4   8      249.54      288.92     29.71 o 
   5  -4   8      134.68      156.50     19.63 o 
   6  -4   8      429.78      477.66     27.90 o 
   7  -4   8        4.26       10.56     22.54 o 
   8  -4   8       91.20      127.01     18.16 o 
   9  -4   8        9.28       39.51     13.59 o 
  10  -4   8       23.59       21.85     24.10 o 
  -6  -3   8        9.03        0.04     27.14 o 
  -5  -3   8      127.05       92.52     33.42 o 
  -4  -3   8       74.14       59.17     27.20 o 
  -3  -3   8       25.89       42.80     19.67 o 
  -2  -3   8       83.40       76.65     23.09 o 
  -1  -3   8      283.37      289.93     22.22 o 
   0  -3   8      339.28      382.00     22.06 o 
   1  -3   8        4.48       30.01     16.10 o 
   2  -3   8      619.58      535.23     26.17 o 
   3  -3   8       39.24       54.58     12.63 o 
   4  -3   8      870.29      757.27     30.58 o 
   5  -3   8      593.62      645.63     28.58 o 
   6  -3   8       19.90        0.02     23.70 o 
   7  -3   8        2.51        8.06     19.16 o 
   8  -3   8        0.45        4.76     20.34 o 
   9  -3   8       20.20       16.62     13.98 o 
  10  -3   8       41.60       46.95     23.49 o 
  -7  -2   8        1.62       12.29     23.19 o 
  -6  -2   8      118.56       78.01     31.46 o 
  -5  -2   8       14.60       11.62     23.35 o 
  -4  -2   8      256.36      277.80     22.74 o 
  -3  -2   8       14.10       18.82     19.16 o 
  -2  -2   8     1384.26     1516.49     53.70 o 
  -1  -2   8       27.56       42.60     21.99 o 
   0  -2   8      588.93      657.17     26.11 o 
   1  -2   8      925.18      924.51     41.95 o 
   2  -2   8      485.45      461.89     22.84 o 
   3  -2   8      468.40      436.01     22.18 o 
   4  -2   8       59.72       46.85     21.37 o 
   5  -2   8      218.35      175.76     18.08 o 
   6  -2   8      808.82      771.14     30.12 o 
   7  -2   8       69.72       45.98     22.36 o 
   8  -2   8        1.17       22.42     16.89 o 
   9  -2   8        4.14       11.58     22.06 o 
  10  -2   8       10.77       11.44     23.05 o 
  11  -2   8       46.72       49.73     14.95 o 
  -7  -1   8        0.72        0.04     27.54 o 
  -6  -1   8      385.11      371.98     39.36 o 
  -5  -1   8       26.98        0.02     25.83 o 
  -4  -1   8       52.00       59.41     15.19 o 
  -3  -1   8      922.52      934.97     35.79 o 
  -2  -1   8       56.04       30.94     21.63 o 
  -1  -1   8      871.97      986.83     33.80 o 
   0  -1   8        0.96       22.88     16.94 o 
   1  -1   8       11.25       22.55     16.17 o 
   2  -1   8      253.58      221.65     16.11 o 
   3  -1   8       69.56       83.76     12.65 o 
   4  -1   8       12.77        6.57     16.21 o 
   5  -1   8      343.90      342.20     22.50 o 
   6  -1   8       18.27        7.29     20.09 o 
   7  -1   8     1186.03     1183.14     36.77 o 
   8  -1   8       25.41       28.90     21.40 o 
   9  -1   8      120.72      150.56     18.42 o 
  10  -1   8        3.54        4.98     20.56 o 
  11  -1   8       71.09      123.09     18.10 o 
  -8   0   8        1.17       26.18     25.21 o 
  -7   0   8      214.27      232.33     39.08 o 
  -6   0   8       12.33       29.34     23.05 o 
  -5   0   8     1083.46     1095.32     51.05 o 
  -4   0   8       14.92        0.02     20.76 o 
  -3   0   8      730.14      849.55     29.21 o 
  -2   0   8      148.64      153.82     16.74 o 
  -1   0   8       33.18       58.45     16.40 o 
   0   0   8      316.27      365.78     13.59 o 
   1   0   8      903.01      862.99     37.50 o 
   2   0   8      192.36      283.31     24.95 o 
   3   0   8     1725.74     1562.16     45.62 o 
   4   0   8      131.16      147.91     12.68 o 
   5   0   8     1519.34     1411.02     35.70 o 
   6   0   8        9.57        0.01     19.11 o 
   7   0   8     1201.74     1203.22     36.18 o 
   8   0   8        1.76        0.02     20.15 o 
   9   0   8      249.51      254.23     21.14 o 
  10   0   8      216.54      262.15     21.19 o 
  11   0   8        4.14        0.96     21.79 o 
  12   0   8        0.94        0.04     25.72 o 
  -8   1   8       56.13       15.06     27.30 o 
  -7   1   8       44.92       28.57     29.03 o 
  -6   1   8       32.67        0.02     25.42 o 
  -5   1   8       31.72        0.02     24.81 o 
  -4   1   8       66.92       44.32     13.24 o 
  -3   1   8      668.65      580.52     26.37 o 
  -2   1   8       90.43       96.96     14.29 o 
   0   1   8      282.94      418.49     20.29 o 
   1   1   8     1168.15      987.17     38.26 o 
   2   1   8      700.02      655.62     23.22 o 
   3   1   8      301.01      189.39     13.66 o 
   4   1   8      100.62       48.29      9.49 o 
   5   1   8       11.78        0.01     18.93 o 
   6   1   8      723.01      627.48     24.10 o 
   7   1   8       77.85       55.60     18.62 o 
   8   1   8     1783.43     1692.97     42.01 o 
   9   1   8        1.66       19.93     18.95 o 
  10   1   8      111.75      100.15     16.14 o 
  11   1   8        0.35        0.04     24.70 o 
  12   1   8        0.94       24.62     23.03 o 
  -8   2   8      125.54      127.35     20.60 o 
  -7   2   8       44.04       35.24     23.48 o 
  -6   2   8        9.03       16.95     21.65 o 
  -5   2   8      839.18      794.22     24.17 o 
  -4   2   8        0.16        0.02     19.80 o 
  -3   2   8      438.20      409.40     20.53 o 
  -2   2   8       27.18       24.93      8.51 o 
  -1   2   8      341.45      349.49     17.58 o 
   0   2   8     3169.19     3380.21     52.81 o 
   1   2   8      510.69      592.34     21.77 o 
   2   2   8     2613.88     2785.93     45.18 o 
   3   2   8      337.66      442.11     19.70 o 
   4   2   8     2693.09     3011.17     47.39 o 
   5   2   8      421.07      528.92     21.70 o 
   6   2   8      479.57      516.38     23.77 o 
   7   2   8      667.85      751.63     26.65 o 
   8   2   8      159.14      138.99     15.34 o 
   9   2   8      810.87      817.15     32.10 o 
  10   2   8      195.91      177.52     20.16 o 
  11   2   8        3.41        5.58     21.74 o 
  12   2   8       19.91        0.04     25.73 o 
  -8   3   8        1.10       37.97     13.04 o 
  -7   3   8      183.42      168.92     20.37 o 
  -6   3   8       88.60      109.04     16.60 o 
  -5   3   8       48.98       60.85     12.81 o 
  -4   3   8      653.00      557.38     29.92 o 
  -3   3   8       35.91       30.77     10.21 o 
  -2   3   8     1659.06     1564.53     39.30 o 
  -1   3   8       42.32       31.27     15.83 o 
   0   3   8      904.13     1009.62     30.21 o 
   1   3   8      312.02      400.94     18.30 o 
   2   3   8      143.46      154.25     13.13 o 
   3   3   8       77.77       75.32      9.62 o 
   4   3   8      217.80      207.96     14.01 o 
   5   3   8        1.20        0.01     16.48 o 
   6   3   8     1569.05     1573.58     38.08 o 
   7   3   8       65.29       76.61     11.62 o 
   8   3   8       68.53       78.77     12.89 o 
   9   3   8      594.92      503.03     26.88 o 
  10   3   8       45.00       51.20     13.81 o 
  11   3   8      187.95      179.57     19.06 o 
  12   3   8       51.28       30.29     27.65 o 
  -8   4   8      177.45      188.17     22.63 o 
  -7   4   8       48.03        9.93     26.26 o 
  -6   4   8      298.45      383.14     23.77 o 
  -5   4   8        6.91       18.96     16.15 o 
  -4   4   8       92.95      108.54     13.86 o 
  -3   4   8       23.95       18.46     19.78 o 
  -2   4   8      246.45      240.55     15.86 o 
  -1   4   8      336.79      353.38     18.09 o 
   0   4   8     1176.19     1289.23     34.01 o 
   1   4   8       18.11       40.27      9.56 o 
   2   4   8     1842.72     1774.40     34.97 o 
   3   4   8        2.55       58.04      9.58 o 
   4   4   8      528.84      507.79     20.47 o 
   5   4   8      251.29      244.85     20.57 o 
   6   4   8      361.53      360.10     27.01 o 
   7   4   8      575.68      449.14     33.04 o 
   8   4   8      115.76      102.09     26.93 o 
   9   4   8      189.22      179.17     19.65 o 
  10   4   8       57.41       29.04     25.27 o 
  11   4   8       63.43       27.98     28.45 o 
  12   4   8       14.73       30.43     23.57 o 
  -7   5   8       84.91       95.42     17.72 o 
  -6   5   8       14.19        0.04     23.20 o 
  -5   5   8       33.06       57.05     11.90 o 
  -4   5   8      114.29      100.88     15.32 o 
  -3   5   8      217.35      177.55     17.09 o 
  -2   5   8      481.73      427.77     23.31 o 
  -1   5   8        3.82        1.81     15.62 o 
   0   5   8      393.63      408.34     21.83 o 
   1   5   8     1780.21     1846.89     38.59 o 
   2   5   8      217.21      204.18     14.41 o 
   3   5   8      682.24      573.39     21.73 o 
   4   5   8       82.78       59.80     10.08 o 
   5   5   8     2159.51     2021.85     40.94 o 
   6   5   8       16.32       12.60     18.15 o 
   7   5   8      614.04      589.85     24.37 o 
   8   5   8       56.26       37.62     20.08 o 
   9   5   8       20.41       25.48     13.71 o 
  10   5   8        0.22        0.86     20.77 o 
  11   5   8        0.31        0.04     23.55 o 
  12   5   8       11.85       17.46     22.21 o 
  -7   6   8       32.76       28.14     23.47 o 
  -6   6   8      214.93      194.09     20.83 o 
  -5   6   8        0.37        0.02     22.77 o 
  -4   6   8       11.01       30.60     11.71 o 
  -3   6   8      527.36      466.74     26.43 o 
  -2   6   8      169.66      161.06     14.82 o 
  -1   6   8     1481.73     1467.94     37.13 o 
   0   6   8        1.22        2.71     18.21 o 
   1   6   8     1111.85     1105.55     30.70 o 
   2   6   8     1066.67     1371.35     36.20 o 
   3   6   8      277.35      218.43     15.77 o 
   4   6   8      260.89      291.09     23.67 o 
   5   6   8      100.81      125.09     14.52 o 
   6   6   8      446.79      411.68     30.75 o 
   7   6   8      139.96      156.82     21.41 o 
   8   6   8       72.24       61.33     11.88 o 
   9   6   8       51.47       76.73     23.53 o 
  10   6   8        5.99        0.02     22.71 o 
  11   6   8       96.40      127.36     18.41 o 
  12   6   8       16.21        0.04     30.88 o 
  -7   7   8      193.56      208.26     22.26 o 
  -6   7   8        0.21        0.04     22.71 o 
  -5   7   8      214.70      250.91     21.13 o 
  -4   7   8       13.68       10.08     22.25 o 
  -3   7   8      173.74      195.99     17.86 o 
  -2   7   8        1.59        0.02     20.08 o 
  -1   7   8      118.79      117.25     13.45 o 
   0   7   8      413.30      399.22     24.37 o 
   1   7   8        0.25        0.01     22.16 o 
   2   7   8     3003.09     3104.99     54.10 o 
   3   7   8      289.16      274.33     17.98 o 
   4   7   8       99.92       92.18     11.08 o 
   5   7   8      558.95      619.01     25.02 o 
   6   7   8        5.00       29.65     16.14 o 
   7   7   8      681.89      708.66     28.75 o 
   8   7   8        2.33        0.02     22.44 o 
   9   7   8        1.31        0.02     24.51 o 
  10   7   8      259.67      227.84     21.13 o 
  11   7   8        5.16       10.02     23.51 o 
  -6   8   8        2.87        0.04     27.99 o 
  -5   8   8       23.93       54.45     13.73 o 
  -4   8   8      154.56      173.55     18.55 o 
  -3   8   8      153.56      106.21     16.91 o 
  -2   8   8      183.95      157.20     17.25 o 
  -1   8   8      322.02      298.94     20.69 o 
   0   8   8      475.88      485.69     24.48 o 
   1   8   8       65.28       62.77     21.02 o 
   2   8   8      180.72      204.04     16.99 o 
   3   8   8      903.26      955.55     30.83 o 
   4   8   8       41.61        6.36     22.37 o 
   5   8   8       16.58       22.52     16.91 o 
   6   8   8      766.40      802.50     40.94 o 
   7   8   8        0.21       28.75     17.60 o 
   8   8   8      249.44      276.09     30.17 o 
   9   8   8        2.65        9.96     19.44 o 
  10   8   8       12.83        7.76     25.65 o 
  11   8   8        3.09       18.74     21.79 o 
  -5   9   8       48.65       57.61     15.81 o 
  -4   9   8       62.10        0.02     29.27 o 
  -3   9   8        2.78        0.04     22.17 o 
  -2   9   8        0.42       15.17     18.22 o 
  -1   9   8       16.62       33.02     16.73 o 
   0   9   8      418.17      461.61     27.47 o 
   1   9   8      443.63      507.18     27.81 o 
   2   9   8     2728.84     2782.89     57.48 o 
   3   9   8      106.89      103.29     15.34 o 
   4   9   8      392.93      374.82     25.58 o 
   5   9   8       22.58       33.08     16.93 o 
   6   9   8       93.36      100.17     17.20 o 
   7   9   8      133.97      165.60     16.92 o 
   8   9   8       29.77       13.62     23.57 o 
   9   9   8        3.40        0.04     24.29 o 
  10   9   8       34.97       69.27     16.48 o 
  -4  10   8      164.96      191.12     21.02 o 
  -3  10   8       26.46        0.04     24.77 o 
  -2  10   8      381.65      446.71     25.42 o 
  -1  10   8       16.99        0.02     22.35 o 
   0  10   8      188.62      191.13     29.82 o 
   1  10   8       18.99        0.02     23.34 o 
   2  10   8       14.72       10.33     22.32 o 
   3  10   8       30.97        0.02     24.68 o 
   4  10   8       66.80       77.38     14.97 o 
   5  10   8      256.32      211.64     20.28 o 
   6  10   8       43.07       15.90     21.42 o 
   7  10   8      115.43       91.98     27.28 o 
   8  10   8       80.33       95.01     15.98 o 
   9  10   8        4.26        1.02     24.25 o 
  -3  11   8        0.80        0.04     26.81 o 
  -2  11   8       28.08       37.47     21.12 o 
  -1  11   8      177.91      210.86     19.18 o 
   0  11   8       12.99       28.55     20.09 o 
   1  11   8      225.19      300.52     22.13 o 
   2  11   8        3.27        7.52     20.76 o 
   3  11   8       40.87        0.02     25.09 o 
   4  11   8       92.59      100.13     16.96 o 
   5  11   8       60.19       48.31     22.03 o 
   6  11   8        0.11        0.04     22.04 o 
   7  11   8      244.83      283.81     23.48 o 
   8  11   8        0.07        8.29     22.88 o 
  -2  12   8        9.71       35.49     13.40 o 
  -1  12   8       73.04       50.56     15.17 o 
   0  12   8        0.97        0.04     23.92 o 
   1  12   8        4.46       24.38     21.54 o 
   2  12   8        0.26        0.04     24.50 o 
   3  12   8       93.09       95.11     17.70 o 
   4  12   8        2.09       14.95     20.80 o 
   5  12   8       13.61       45.96     12.58 o 
   6  12   8        0.50        0.04     24.28 o 
   7  12   8       98.12       47.86     35.19 o 
   3  13   8       11.53       31.54     24.55 o 
  -2  -6   9       11.52        0.04     26.97 o 
  -1  -6   9       48.26       54.16     25.93 o 
   0  -6   9        0.08        0.04     23.09 o 
   1  -6   9        7.25       31.65     23.10 o 
   2  -6   9        8.36       36.71     20.84 o 
   3  -6   9       57.41       89.40     28.70 o 
   4  -6   9        0.91        0.04     24.41 o 
   5  -6   9       51.38       70.84     26.81 o 
   6  -6   9       84.00      113.19     18.38 o 
  -3  -5   9      114.42      114.36     20.38 o 
  -2  -5   9       40.52        3.25     29.75 o 
  -1  -5   9      216.42      241.47     24.32 o 
   0  -5   9       48.34       17.37     28.84 o 
   1  -5   9       76.27      111.45     19.02 o 
   2  -5   9      223.61      262.36     22.55 o 
   3  -5   9      114.62      147.66     20.60 o 
   4  -5   9      300.57      265.88     23.53 o 
   5  -5   9       60.36       40.28     14.63 o 
   6  -5   9       53.51       72.24     14.55 o 
   7  -5   9        4.27        0.04     22.86 o 
   8  -5   9        0.43        0.04     29.39 o 
  -4  -4   9       34.95       50.43     28.50 o 
  -3  -4   9       86.12      119.28     19.73 o 
  -2  -4   9      182.60      222.57     33.86 o 
  -1  -4   9        5.38        0.02     25.58 o 
   0  -4   9      435.08      383.82     38.93 o 
   1  -4   9       56.25       73.42     17.69 o 
   2  -4   9      253.31      271.08     22.76 o 
   3  -4   9        0.90        0.02     22.67 o 
   4  -4   9        3.41        0.02     24.76 o 
   5  -4   9       83.83       83.19     26.59 o 
   6  -4   9        1.75        0.04     22.09 o 
   7  -4   9       12.02        0.02     29.04 o 
   8  -4   9       57.84       59.39     16.56 o 
   9  -4   9        4.16        0.04     25.25 o 
  -5  -3   9       62.44       41.67     14.57 o 
  -4  -3   9      278.30      301.74     36.22 o 
  -3  -3   9        9.78        2.00     25.02 o 
  -2  -3   9      124.16      156.70     18.77 o 
  -1  -3   9       45.71       67.43     15.06 o 
   0  -3   9       10.02        0.02     26.27 o 
   1  -3   9       39.28       20.76     21.72 o 
   2  -3   9      147.09      150.81     16.98 o 
   3  -3   9       30.28       20.62     22.96 o 
   4  -3   9      383.57      370.78     22.78 o 
   5  -3   9       56.26       36.37     23.44 o 
   6  -3   9      591.42      581.82     29.22 o 
   7  -3   9        0.73        0.02     24.23 o 
   8  -3   9       62.46      113.92     17.40 o 
   9  -3   9       17.03       26.65     27.30 o 
  10  -3   9       31.37       36.31     29.85 o 
  -6  -2   9      121.19      179.80     21.22 o 
  -5  -2   9      179.47      120.66     37.61 o 
  -4  -2   9      323.04      328.24     36.66 o 
  -3  -2   9      108.51       87.44     26.31 o 
  -2  -2   9      196.51      197.26     29.76 o 
  -1  -2   9        6.40       28.77     20.81 o 
   0  -2   9     1940.52     1946.41     60.59 o 
   1  -2   9        7.08       19.99     17.80 o 
   2  -2   9      174.52      184.16     17.59 o 
   3  -2   9       93.35       70.90     21.74 o 
   4  -2   9      510.44      571.29     34.83 o 
   5  -2   9      290.24      324.14     21.79 o 
   6  -2   9      675.19      697.02     40.79 o 
   7  -2   9       91.34       97.05     25.17 o 
   8  -2   9        1.64        0.02     22.31 o 
   9  -2   9       68.29       56.64     28.17 o 
  10  -2   9        6.62        0.04     25.74 o 
  -6  -1   9       96.35      107.00     30.94 o 
  -5  -1   9        3.30       16.14     23.12 o 
  -4  -1   9      969.37      846.19     53.37 o 
  -3  -1   9       11.14        0.02     25.14 o 
  -2  -1   9      164.23      167.13     29.32 o 
  -1  -1   9       55.74        0.79     25.41 o 
   0  -1   9       19.23       14.40     21.41 o 
   1  -1   9      433.97      344.22     21.57 o 
   2  -1   9      150.52      117.50     16.80 o 
   3  -1   9     1957.54     1853.90     43.49 o 
   4  -1   9        9.84       18.16     17.27 o 
   5  -1   9       36.29       46.60     11.14 o 
   6  -1   9      284.39      232.49     21.24 o 
   7  -1   9      284.97      212.45     21.71 o 
   8  -1   9       85.92       62.95     26.22 o 
   9  -1   9       98.95      116.69     16.08 o 
  10  -1   9       72.84       49.77     25.14 o 
  11  -1   9        9.00       11.14     26.84 o 
  -7   0   9        0.10        0.04     28.53 o 
  -6   0   9       69.93       58.36     28.12 o 
  -5   0   9      225.98      251.99     30.62 o 
  -4   0   9        6.15        3.35     21.06 o 
  -3   0   9      442.67      407.55     34.52 o 
  -2   0   9       94.85       55.86     26.82 o 
  -1   0   9     1372.65     1338.20     38.35 o 
   0   0   9        1.23        0.02     15.77 o 
   1   0   9     1365.97     1383.56     52.19 o 
   2   0   9        2.39       13.97     14.91 o 
   3   0   9      127.83      131.97     23.83 o 
   4   0   9      357.48      342.55     20.42 o 
   5   0   9        4.30       21.40     15.56 o 
   6   0   9        2.41        9.78     17.73 o 
   7   0   9       44.81        4.47     22.78 o 
   8   0   9      253.38      280.33     20.47 o 
   9   0   9      348.17      381.19     23.86 o 
  10   0   9      161.10      178.28     19.66 o 
  11   0   9       58.95       32.84     27.85 o 
  -7   1   9      255.60      254.42     25.66 o 
  -6   1   9        1.24        0.04     21.73 o 
  -5   1   9       38.79       52.19     23.23 o 
  -4   1   9       28.98       25.25     21.41 o 
  -3   1   9      423.95      403.35     25.49 o 
  -2   1   9      308.40      295.84     19.71 o 
   0   1   9      637.84      720.47     27.00 o 
   1   1   9      114.57       86.22     22.77 o 
   2   1   9       71.04       40.49     19.95 o 
   3   1   9      258.83      287.80     16.50 o 
   4   1   9       14.07       12.81      9.58 o 
   5   1   9      402.99      437.59     22.50 o 
   6   1   9       83.36       78.90     13.57 o 
   7   1   9       30.08       32.25     19.83 o 
   8   1   9      131.96      117.46     15.11 o 
   9   1   9       37.95        7.51     25.15 o 
  10   1   9      185.64      160.95     20.64 o 
  11   1   9        0.03        0.04     24.32 o 
  12   1   9       66.65       55.64     29.74 o 
  -7   2   9       17.95       18.82     25.35 o 
  -6   2   9       41.57       34.57     27.42 o 
  -5   2   9        1.00        0.02     23.35 o 
  -4   2   9      568.40      615.78     29.47 o 
  -3   2   9       71.46       42.28     19.87 o 
  -2   2   9      109.17      131.73     14.34 o 
  -1   2   9      815.25      801.87     28.61 o 
   0   2   9      138.89      148.49     16.40 o 
   1   2   9       93.02      106.01     13.70 o 
   2   2   9       51.24       20.17     15.38 o 
   3   2   9      472.82      509.94     21.63 o 
   4   2   9     2864.86     2932.76     59.67 o 
   5   2   9       17.85       30.36     17.84 o 
   6   2   9      947.41      852.57     28.96 o 
   7   2   9       73.09       70.60     23.41 o 
   8   2   9        6.77        5.28     18.09 o 
   9   2   9       59.52       62.97     24.76 o 
  10   2   9        2.56        1.76     20.50 o 
  11   2   9        1.18        0.97     22.84 o 
  12   2   9        6.46       10.35     24.28 o 
  -7   3   9       46.72       19.85     24.69 o 
  -6   3   9       92.16       80.02     17.83 o 
  -5   3   9        1.18        0.04     20.75 o 
  -4   3   9       22.18       19.99     20.93 o 
  -3   3   9        1.44        0.02     22.12 o 
  -2   3   9      685.64      636.96     26.95 o 
  -1   3   9       70.09       53.05     11.70 o 
   0   3   9     2070.04     1950.79     43.78 o 
   1   3   9      104.07      163.00     16.15 o 
   2   3   9      907.44      861.06     27.42 o 
   3   3   9       70.08       44.21     17.54 o 
   4   3   9      304.14      300.62     17.20 o 
   5   3   9      354.18      310.61     17.20 o 
   6   3   9      389.76      442.74     21.25 o 
   7   3   9      731.00      624.07     27.01 o 
   8   3   9       24.49       23.55     13.12 o 
   9   3   9       34.72        0.02     24.15 o 
  10   3   9       19.46       26.23     21.96 o 
  11   3   9       48.17       41.77     24.10 o 
  12   3   9        6.77        0.04     27.60 o 
  -7   4   9       11.35        5.26     25.26 o 
  -6   4   9      270.42      254.24     24.26 o 
  -5   4   9        0.38        0.04     20.54 o 
  -4   4   9      569.07      555.55     27.15 o 
  -3   4   9        0.35        0.02     21.16 o 
  -2   4   9      495.42      427.63     22.08 o 
  -1   4   9       27.28       17.27      8.94 o 
   0   4   9      780.85      836.45     30.01 o 
   1   4   9      502.87      474.25     23.12 o 
   2   4   9        9.41        0.01     19.97 o 
   3   4   9     1238.64     1158.20     32.38 o 
   4   4   9       36.84       37.68     17.98 o 
   5   4   9      144.50      124.28     23.13 o 
   6   4   9      611.30      597.07     25.17 o 
   7   4   9       37.17       23.67     19.13 o 
   8   4   9        3.73        0.02     19.70 o 
   9   4   9      122.58      140.13     15.64 o 
  10   4   9        3.14       33.35     17.51 o 
  11   4   9      147.13      184.46     19.70 o 
  12   4   9       47.98        0.02     33.66 o 
  -7   5   9       50.67        0.02     32.83 o 
  -6   5   9       22.67       10.82     25.52 o 
  -5   5   9       23.58       41.96     15.26 o 
  -4   5   9        5.47        0.02     20.84 o 
  -3   5   9      759.22      781.14     29.79 o 
  -2   5   9        0.33        6.39     15.19 o 
  -1   5   9     1671.57     1648.38     39.68 o 
   0   5   9      421.65      491.79     22.74 o 
   1   5   9      210.12      187.15     15.65 o 
   2   5   9      388.63      431.53     21.29 o 
   3   5   9      295.87      303.47     18.28 o 
   4   5   9       23.48       47.39     11.16 o 
   5   5   9      660.22      626.35     24.52 o 
   6   5   9      100.09      148.89     13.49 o 
   7   5   9      289.99      290.54     19.85 o 
   8   5   9        9.62        8.42     18.46 o 
   9   5   9      247.39      274.16     20.51 o 
  10   5   9       30.70       50.53     13.08 o 
  11   5   9      119.75      120.45     30.85 o 
  12   5   9       54.00       16.66     29.92 o 
  -6   6   9       61.43       33.36     26.63 o 
  -5   6   9      519.66      493.52     29.24 o 
  -4   6   9      101.03       73.62     14.53 o 
  -3   6   9       15.76        0.02     21.11 o 
  -2   6   9       62.20       58.22     13.16 o 
  -1   6   9       39.63       20.87     19.06 o 
   0   6   9       56.15       75.00     12.54 o 
   1   6   9       54.17       74.32     23.21 o 
   2   6   9       50.19       70.13     12.72 o 
   3   6   9      294.37      260.03     16.74 o 
   4   6   9       36.57       38.76     19.70 o 
   5   6   9      880.96      868.95     29.15 o 
   6   6   9      116.72      128.71     13.47 o 
   7   6   9       55.88       83.34     14.37 o 
   8   6   9      281.61      260.64     19.31 o 
   9   6   9       51.90       47.33     23.08 o 
  10   6   9      292.50      266.26     29.86 o 
  11   6   9       18.01       19.67     20.64 o 
  12   6   9        3.59        1.05     22.50 o 
  -6   7   9       24.60       27.19     24.20 o 
  -5   7   9       31.82        5.81     25.52 o 
  -4   7   9       37.66       11.55     24.54 o 
  -3   7   9      111.86      117.99     15.57 o 
  -2   7   9      199.34      160.62     15.25 o 
  -1   7   9      420.95      396.25     21.92 o 
   0   7   9        5.62        0.01     23.72 o 
   1   7   9     1987.04     2184.44     47.38 o 
   2   7   9      569.44      517.10     23.41 o 
   3   7   9      670.50      727.93     28.74 o 
   4   7   9      942.66      847.89     30.88 o 
   5   7   9        5.02       32.43     16.61 o 
   6   7   9       65.99       80.52     13.82 o 
   7   7   9      155.43      110.04     15.95 o 
   8   7   9      117.88      150.10     17.63 o 
   9   7   9        3.05        0.02     22.60 o 
  10   7   9        2.42        0.04     24.31 o 
  11   7   9        4.11       24.30     21.34 o 
  -5   8   9       86.15      107.77     16.69 o 
  -4   8   9       47.76        0.04     23.85 o 
  -3   8   9      323.62      305.53     23.09 o 
  -2   8   9      242.38      256.76     19.78 o 
  -1   8   9       39.59        7.84     22.48 o 
   0   8   9      604.30      626.36     28.46 o 
   1   8   9       21.19        0.01     25.17 o 
   2   8   9      354.05      342.67     20.97 o 
   3   8   9       25.50       24.46     21.53 o 
   4   8   9      382.34      357.28     20.71 o 
   5   8   9       82.85       77.42     13.86 o 
   6   8   9        1.40        0.02     18.83 o 
   7   8   9      140.19       76.90     23.34 o 
   8   8   9      157.91      115.51     29.87 o 
   9   8   9       17.79        8.26     20.92 o 
  10   8   9      153.98      184.72     19.27 o 
  11   8   9       38.36       51.40     21.22 o 
  -5   9   9       11.20        0.04     25.93 o 
  -4   9   9      212.77      245.54     23.51 o 
  -3   9   9       11.62        9.30     23.00 o 
  -2   9   9       97.77      102.25     16.94 o 
  -1   9   9        6.28       22.74     16.55 o 
   0   9   9       59.62       70.19     15.90 o 
   1   9   9       28.57       49.53     15.28 o 
   2   9   9        0.82        0.02     23.06 o 
   3   9   9      102.76       48.89     25.22 o 
   4   9   9      222.44      236.92     21.02 o 
   5   9   9        1.76        0.02     22.77 o 
   6   9   9      429.86      480.32     26.07 o 
   7   9   9       15.51        0.02     23.67 o 
   8   9   9       28.16       44.15     25.98 o 
   9   9   9       36.54       36.96     14.36 o 
  10   9   9      127.75      118.09     32.23 o 
  -4  10   9        4.13       28.14     22.03 o 
  -3  10   9       12.36       15.86     22.73 o 
  -2  10   9        3.45        0.04     20.74 o 
  -1  10   9       92.44      103.08     16.21 o 
   0  10   9       94.79       96.97     28.27 o 
   1  10   9      111.86       43.42     27.98 o 
   2  10   9      251.03      307.08     27.72 o 
   3  10   9      142.05      154.92     18.25 o 
   4  10   9       69.94       37.90     22.37 o 
   5  10   9      140.79      102.14     30.58 o 
   6  10   9       80.14      109.25     15.91 o 
   7  10   9      180.07      158.37     32.95 o 
   8  10   9       17.88       22.48     21.27 o 
   9  10   9      334.21      331.03     37.45 o 
  -3  11   9       51.93       44.39     24.16 o 
  -2  11   9       46.19       47.86     15.05 o 
  -1  11   9       41.54       53.12     13.47 o 
   0  11   9       10.06        0.04     24.68 o 
   1  11   9      169.06      224.24     29.26 o 
   2  11   9        0.36        3.84     20.49 o 
   3  11   9       99.21      130.49     18.21 o 
   4  11   9        2.53       34.52     19.95 o 
   5  11   9      469.22      434.75     25.90 o 
   6  11   9        0.91        7.74     22.63 o 
   7  11   9        3.07        0.04     25.16 o 
   8  11   9       22.02        7.29     23.68 o 
  -1  12   9      115.14      127.53     20.50 o 
   0  12   9        1.09       16.96     21.87 o 
   1  12   9       98.34      122.10     31.74 o 
   2  12   9        3.19        0.04     23.99 o 
   3  12   9       29.63       12.21     23.90 o 
   4  12   9      130.66      131.39     18.70 o 
   5  12   9       21.09       65.65     13.33 o 
   6  12   9       53.06        0.04     27.86 o 
   1  -6  10        2.56       44.45     15.65 o 
   2  -6  10       17.46        0.04     30.86 o 
   3  -6  10        4.42        0.04     26.37 o 
  -1  -5  10       29.15       10.20     25.81 o 
   0  -5  10       63.93       43.12     28.59 o 
   1  -5  10       76.60       94.87     18.08 o 
   2  -5  10       11.03        8.35     22.38 o 
   3  -5  10       67.50       84.70     16.80 o 
   4  -5  10        2.74       26.51     22.37 o 
   5  -5  10      140.44      161.00     21.25 o 
   6  -5  10       14.43       42.00     22.86 o 
  -3  -4  10       19.90        0.04     27.68 o 
  -2  -4  10        3.18       23.06     22.26 o 
  -1  -4  10      156.50      135.68     31.94 o 
   0  -4  10       19.24        0.02     29.53 o 
   1  -4  10       23.69       44.11     23.09 o 
   2  -4  10      366.06      380.92     25.07 o 
   3  -4  10      115.45      105.87     18.43 o 
   4  -4  10      110.40      131.08     28.27 o 
   5  -4  10      226.85      127.54     32.19 o 
   6  -4  10        9.32        9.30     23.52 o 
   7  -4  10        0.51       17.26     26.12 o 
   8  -4  10       22.35       46.63     13.97 o 
  -4  -3  10       71.91       94.61     17.32 o 
  -3  -3  10       23.49        7.57     30.94 o 
  -2  -3  10      375.41      394.29     28.08 o 
  -1  -3  10        4.80        0.02     27.27 o 
   0  -3  10      138.99      163.88     19.07 o 
   1  -3  10       47.71       66.19     14.55 o 
   2  -3  10      406.30      391.30     25.67 o 
   3  -3  10       20.18       18.94     24.55 o 
   4  -3  10        5.41       15.59     22.21 o 
   5  -3  10        6.05        9.36     22.55 o 
   6  -3  10        3.81       30.89     21.19 o 
   7  -3  10        9.91        0.02     25.06 o 
   8  -3  10        3.29        0.04     26.01 o 
   9  -3  10        1.37        0.04     24.95 o 
  -5  -2  10       75.38       58.90     30.85 o 
  -4  -2  10      398.24      367.19     47.44 o 
  -3  -2  10      137.88      174.52     18.90 o 
  -2  -2  10       35.01       38.07     26.36 o 
  -1  -2  10       12.59        6.53     23.58 o 
   0  -2  10      196.80      240.52     19.66 o 
   1  -2  10      248.99      241.12     30.04 o 
   2  -2  10       24.00        0.84     21.12 o 
   3  -2  10        6.11        5.88     20.18 o 
   4  -2  10      118.98      121.60     17.64 o 
   5  -2  10       48.26       66.36     13.05 o 
   6  -2  10      273.28      241.68     29.71 o 
   7  -2  10      141.82      164.58     25.41 o 
   8  -2  10       31.06       40.15     21.53 o 
   9  -2  10      123.27      101.82     23.62 o 
  10  -2  10        6.40        9.04     23.35 o 
  -5  -1  10       17.35       14.20     28.31 o 
  -4  -1  10       29.03       14.37     24.81 o 
  -3  -1  10      113.92      117.66     30.39 o 
  -2  -1  10       48.70       12.05     26.11 o 
  -1  -1  10      426.40      490.03     36.35 o 
   0  -1  10       35.49       43.50     13.95 o 
   1  -1  10       11.76       34.71     17.53 o 
   2  -1  10       39.88       41.74     23.92 o 
   3  -1  10      149.56       87.31     26.80 o 
   4  -1  10       53.85       33.27     12.20 o 
   5  -1  10       43.56       32.06     23.08 o 
   6  -1  10        1.69        0.02     24.46 o 
   7  -1  10      317.09      315.32     23.78 o 
   8  -1  10       83.05       55.34     29.54 o 
   9  -1  10      173.39      165.04     24.20 o 
  10  -1  10      130.21      111.46     30.47 o 
  -6   0  10        5.02        0.04     28.79 o 
  -5   0  10       98.54      130.17     16.88 o 
  -4   0  10        8.37        0.02     25.15 o 
  -3   0  10       14.00        0.02     22.45 o 
  -2   0  10        0.10       12.86     17.91 o 
  -1   0  10      271.22      281.89     20.13 o 
   0   0  10        8.21       28.85     13.70 o 
   1   0  10      626.26      635.51     40.42 o 
   2   0  10      162.32      134.49     24.89 o 
   3   0  10      808.72      712.17     40.09 o 
   4   0  10      106.59       81.07     16.86 o 
   5   0  10      883.13      853.20     31.28 o 
   6   0  10     1139.74     1007.55     34.40 o 
   7   0  10       69.12       33.57     20.27 o 
   8   0  10      126.75      112.87     18.21 o 
   9   0  10      150.35      129.77     18.86 o 
  10   0  10       86.45       82.05     15.96 o 
  11   0  10       94.44      108.75     17.35 o 
  -6   1  10       62.23       45.90     27.08 o 
  -5   1  10      135.48      125.99     17.15 o 
  -4   1  10        2.88       19.58     21.09 o 
  -3   1  10      554.85      496.64     28.11 o 
  -2   1  10       10.27        0.02     22.28 o 
  -1   1  10      560.95      529.01     25.55 o 
   0   1  10       13.90       14.86     19.91 o 
   1   1  10      132.77      171.31     26.75 o 
   2   1  10     1240.33     1204.83     36.86 o 
   3   1  10        9.99       15.89     18.83 o 
   4   1  10      362.28      336.66     18.69 o 
   5   1  10        4.56       20.36     17.60 o 
   6   1  10      102.89       33.47     25.98 o 
   7   1  10       71.04       89.86     13.98 o 
   8   1  10       73.92       82.10     14.43 o 
   9   1  10       85.93       90.35     14.10 o 
  10   1  10       35.96       28.97     21.13 o 
  11   1  10       24.80        0.04     27.46 o 
  -6   2  10       10.43       44.34     22.18 o 
  -5   2  10      115.58       84.54     28.95 o 
  -4   2  10       38.24       70.82     14.33 o 
  -3   2  10        1.03        0.02     22.49 o 
  -2   2  10      678.74      673.74     37.60 o 
  -1   2  10       84.07      122.64     21.41 o 
   0   2  10      621.97      728.92     29.56 o 
   1   2  10       12.22        0.01     24.02 o 
   2   2  10      291.17      307.76     19.05 o 
   3   2  10       66.55       30.07     20.87 o 
   4   2  10       10.05       32.66     18.83 o 
   5   2  10        9.83        0.02     18.25 o 
   6   2  10       24.28       45.33     11.90 o 
   7   2  10        0.03        2.25     18.40 o 
   8   2  10      618.41      593.13     28.03 o 
   9   2  10        7.34       34.32     17.79 o 
  10   2  10      126.05      185.25     19.28 o 
  11   2  10       59.74       70.64     16.65 o 
  -6   3  10      264.83      278.14     24.94 o 
  -5   3  10       72.57       11.35     26.61 o 
  -4   3  10      461.89      448.77     27.27 o 
  -3   3  10       45.45       33.22     24.45 o 
  -2   3  10      395.67      391.96     22.63 o 
  -1   3  10       52.52       52.15     11.50 o 
   0   3  10        2.72        0.01     20.70 o 
   1   3  10        7.79        0.01     23.40 o 
   2   3  10       66.69       39.34     21.97 o 
   3   3  10        4.15        5.93     17.02 o 
   4   3  10     1071.85     1068.48     31.01 o 
   5   3  10       90.99       83.01     12.30 o 
   6   3  10      116.11      125.23     14.66 o 
   7   3  10       45.93       25.86     21.09 o 
   8   3  10       62.68       23.65     25.54 o 
   9   3  10      301.85      315.43     21.72 o 
  10   3  10       81.07       56.24     28.57 o 
  11   3  10      133.91      140.48     18.06 o 
  12   3  10        9.14        0.04     23.51 o 
  -6   4  10       10.67        0.04     24.00 o 
  -5   4  10       47.87       42.87     25.84 o 
  -4   4  10       18.75       24.46     20.83 o 
  -3   4  10       64.97       35.02     25.01 o 
  -2   4  10      607.96      606.53     26.80 o 
  -1   4  10      167.83      163.37     17.06 o 
   0   4  10       69.80       77.76     12.52 o 
   1   4  10        0.40       17.97     17.97 o 
   2   4  10        4.98       22.43     16.27 o 
   3   4  10      592.39      512.03     22.88 o 
   4   4  10       38.12       19.06     18.68 o 
   5   4  10      262.08      220.09     16.25 o 
   6   4  10        0.39        0.02     17.89 o 
   7   4  10      863.05      794.18     41.65 o 
   8   4  10       57.57       50.50     22.52 o 
   9   4  10      277.97      263.49     21.39 o 
  10   4  10        5.90        6.35     21.79 o 
  11   4  10        8.62        0.04     24.71 o 
  12   4  10        0.05        0.04     24.18 o 
  -6   5  10        9.02       17.79     24.03 o 
  -5   5  10        4.45        0.04     23.49 o 
  -4   5  10      371.15      290.35     23.52 o 
  -3   5  10        3.27        0.02     22.37 o 
  -2   5  10       15.48        9.26     21.33 o 
  -1   5  10       76.42       79.45     14.86 o 
   0   5  10        1.26        0.01     24.07 o 
   1   5  10      760.00      738.33     30.96 o 
   2   5  10     1213.49     1277.68     37.60 o 
   3   5  10     2132.93     2075.51     55.73 o 
   4   5  10        0.27       19.43     15.56 o 
   5   5  10       52.08       39.73     22.49 o 
   6   5  10       73.94       66.77     12.10 o 
   7   5  10        2.00        0.02     19.21 o 
   8   5  10        0.98        0.02     24.23 o 
   9   5  10      145.27      132.51     17.54 o 
  10   5  10       29.59       11.91     20.36 o 
  11   5  10       49.01       54.25     24.06 o 
  12   5  10        3.56       16.95     22.15 o 
  -6   6  10        0.94        0.04     26.22 o 
  -5   6  10       78.54      105.26     16.03 o 
  -4   6  10       10.85        0.02     24.19 o 
  -3   6  10      232.35      277.99     21.90 o 
  -2   6  10        0.11        0.02     18.88 o 
  -1   6  10      334.34      367.71     23.16 o 
   0   6  10      103.51      112.91     15.53 o 
   1   6  10       45.40       35.08     22.69 o 
   2   6  10     1202.59     1200.99     36.30 o 
   3   6  10       17.45       37.48     10.38 o 
   4   6  10      226.20      153.60     15.94 o 
   5   6  10      303.68      283.34     19.41 o 
   6   6  10      238.90      202.36     17.30 o 
   7   6  10      402.55      455.00     32.12 o 
   8   6  10        1.87        0.02     19.50 o 
   9   6  10       40.41       37.49     24.55 o 
  10   6  10        1.02       23.25     11.63 o 
  11   6  10        0.31        0.04     24.83 o 
  -5   7  10       45.69       36.77     29.19 o 
  -4   7  10      147.84      145.83     17.64 o 
  -3   7  10       26.52       41.61     21.44 o 
  -2   7  10      241.90      233.67     20.10 o 
  -1   7  10       11.25        0.02     19.28 o 
   0   7  10      228.66      219.34     21.85 o 
   1   7  10      690.72      690.63     29.67 o 
   2   7  10        2.03        0.02     20.31 o 
   3   7  10      482.83      592.01     26.09 o 
   4   7  10      192.41      169.47     17.54 o 
   5   7  10       44.53       48.97     11.74 o 
   6   7  10       13.33        0.02     22.87 o 
   7   7  10        1.82        0.02     21.60 o 
   8   7  10      371.07      344.27     22.71 o 
   9   7  10       60.33      102.58     14.27 o 
  10   7  10       96.10      127.23     15.96 o 
  11   7  10        4.10        0.04     25.60 o 
  -5   8  10        0.59        0.04     23.81 o 
  -4   8  10       16.61       26.04     14.27 o 
  -3   8  10      170.83      120.30     18.87 o 
  -2   8  10       18.38        0.02     23.65 o 
  -1   8  10       31.69       35.79     20.61 o 
   0   8  10        5.63        0.02     23.51 o 
   1   8  10       63.24       58.29     14.49 o 
   2   8  10      199.27      211.63     17.66 o 
   3   8  10      304.01      282.85     19.48 o 
   4   8  10      748.36      744.41     29.85 o 
   5   8  10        0.13        0.02     19.21 o 
   6   8  10      348.68      322.56     31.16 o 
   7   8  10       39.37       64.96     11.68 o 
   8   8  10      449.27      410.97     36.32 o 
   9   8  10        8.64        0.04     23.83 o 
  10   8  10        0.62       19.95     20.19 o 
  11   8  10      107.30       72.26     30.94 o 
  -4   9  10       12.89       33.95     20.40 o 
  -3   9  10       57.24        0.04     26.87 o 
  -2   9  10      192.48      200.51     19.78 o 
  -1   9  10        9.87       24.74     19.32 o 
   0   9  10      499.45      564.00     30.05 o 
   1   9  10        3.83       11.72     24.43 o 
   2   9  10      236.26      258.74     21.40 o 
   3   9  10       20.57        6.70     23.03 o 
   4   9  10      204.89      204.07     18.14 o 
   5   9  10      218.26      180.39     18.56 o 
   6   9  10       16.53        0.02     23.45 o 
   7   9  10       39.56        8.04     25.57 o 
   8   9  10       25.41       17.83     23.34 o 
   9   9  10        0.98        0.04     25.30 o 
  10   9  10       28.92       34.33     27.39 o 
  -3  10  10       19.41       31.95     24.63 o 
  -2  10  10       51.62       76.41     14.03 o 
  -1  10  10        7.32       26.39     19.96 o 
   0  10  10       18.40       26.24     23.36 o 
   1  10  10       50.57       33.62     28.42 o 
   2  10  10       18.10       45.18     11.97 o 
   3  10  10      665.25      600.59     28.91 o 
   4  10  10       28.11        0.02     24.75 o 
   5  10  10        1.16       17.05     18.80 o 
   6  10  10       84.51       73.56     25.01 o 
   7  10  10        8.81       26.59     16.41 o 
   8  10  10        5.54        0.04     24.15 o 
   9  10  10        2.58        0.04     26.85 o 
  -2  11  10       39.81       14.68     21.85 o 
  -1  11  10       71.73       53.37     29.59 o 
   0  11  10        1.01        4.33     25.25 o 
   1  11  10        3.85        0.04     21.89 o 
   2  11  10       24.56        0.02     28.62 o 
   3  11  10       11.55        1.36     12.86 o 
   4  11  10       14.65       26.76     22.17 o 
   5  11  10      259.12      235.91     21.52 o 
   6  11  10        6.57        0.04     26.96 o 
   7  11  10       38.97       82.17     15.56 o 
   8  11  10        1.41        7.37     22.54 o 
   0  12  10        1.35        0.04     27.98 o 
   1  12  10       84.22      117.38     29.42 o 
   2  12  10        0.33       14.88     19.71 o 
   3  12  10      118.97      148.47     20.31 o 
   4  12  10        2.18        5.31     12.94 o 
   5  12  10      102.11       99.15     31.09 o 
   6  12  10       21.97        9.48     27.87 o 
   2  -5  11       40.40       34.89     28.27 o 
   3  -5  11        0.15       17.98     25.77 o 
   4  -5  11       11.20        6.81     25.04 o 
  -1  -4  11        3.05        0.04     25.78 o 
   0  -4  11        1.16        0.04     28.33 o 
   1  -4  11       23.67       34.04     22.61 o 
   2  -4  11       20.57        2.11     23.81 o 
   3  -4  11       18.68       25.20     21.37 o 
   4  -4  11       64.95        0.02     31.55 o 
   5  -4  11       58.05        0.04     28.18 o 
   6  -4  11      169.40      226.36     22.39 o 
   7  -4  11        1.01        0.05     22.94 o 
  -2  -3  11        0.00       26.95     21.12 o 
  -1  -3  11      192.54      148.80     22.32 o 
   0  -3  11       26.33       14.70     24.73 o 
   1  -3  11       10.30       21.93     21.66 o 
   2  -3  11       21.91       34.46     22.35 o 
   3  -3  11        0.63        6.89     22.97 o 
   4  -3  11      165.75      144.30     22.88 o 
   5  -3  11        3.87       13.12     23.09 o 
   6  -3  11        0.94        0.04     26.04 o 
   7  -3  11       80.63      105.69     18.75 o 
   8  -3  11       10.54       11.24     27.06 o 
  -3  -2  11       33.98       49.12     26.29 o 
  -2  -2  11       30.51       33.04     28.03 o 
  -1  -2  11       67.33       62.44     30.72 o 
   0  -2  11      208.56      274.26     33.96 o 
   1  -2  11      113.99       80.60     28.05 o 
   2  -2  11       44.78       51.88     13.83 o 
   3  -2  11      262.80      284.50     31.20 o 
   4  -2  11       93.06       31.72     31.54 o 
   5  -2  11      640.83      596.12     29.60 o 
   6  -2  11        2.87       27.29     19.93 o 
   7  -2  11      184.60      222.85     21.08 o 
   8  -2  11        5.15        0.04     23.92 o 
   9  -2  11       28.54        0.04     27.94 o 
  -4  -1  11        9.98        0.04     29.85 o 
  -3  -1  11       23.02       56.92     13.49 o 
  -2  -1  11       47.21       39.65     29.63 o 
  -1  -1  11      165.69      198.21     20.42 o 
   0  -1  11       28.17        0.02     30.06 o 
   1  -1  11     1066.12     1020.60     39.09 o 
   2  -1  11       23.23       40.07     20.53 o 
   3  -1  11       27.74       22.55     24.16 o 
   4  -1  11       30.27        7.90     23.23 o 
   5  -1  11        7.44       25.73     10.55 o 
   6  -1  11       17.87       36.83     12.33 o 
   7  -1  11       13.64       11.58     20.06 o 
   8  -1  11       43.78        3.04     25.53 o 
   9  -1  11       86.08       83.49     16.91 o 
  10  -1  11       11.30       16.99     24.42 o 
  -5   0  11      173.05      186.33     32.21 o 
  -4   0  11       12.08       24.81     22.94 o 
  -3   0  11      302.96      327.98     31.08 o 
  -2   0  11       16.10        0.02     24.68 o 
  -1   0  11       36.34       69.41     24.42 o 
   0   0  11      236.96      196.25     14.94 o 
   1   0  11       10.04       33.91     19.82 o 
   2   0  11       20.16        0.02     27.09 o 
   3   0  11       42.99       17.67     21.44 o 
   4   0  11       23.16       10.34     21.12 o 
   5   0  11      148.45      147.23     15.56 o 
   6   0  11        1.35        4.11     20.71 o 
   7   0  11      221.38      206.35     19.95 o 
   8   0  11       45.09       52.03     14.03 o 
   9   0  11        3.19        0.04     23.23 o 
  10   0  11        1.11       28.19     19.05 o 
  -5   1  11       52.99       43.45     29.13 o 
  -4   1  11      138.71      187.60     19.65 o 
  -3   1  11        0.39        0.04     21.65 o 
  -2   1  11       33.92       56.75     13.20 o 
  -1   1  11        1.16       16.29     20.28 o 
   0   1  11       24.75       20.03     22.76 o 
   1   1  11      246.09      227.83     21.12 o 
   2   1  11        0.64       18.30     19.86 o 
   3   1  11        6.14        0.02     21.51 o 
   4   1  11       50.27       31.23     21.42 o 
   5   1  11        1.36        1.54     17.40 o 
   6   1  11      641.45      557.28     26.48 o 
   7   1  11      237.80      242.10     19.67 o 
   8   1  11      165.60      188.68     20.56 o 
   9   1  11       21.25       24.99     23.71 o 
  10   1  11      203.23      191.29     19.98 o 
  11   1  11        6.54       20.88     23.34 o 
  -5   2  11        4.08        0.04     24.93 o 
  -4   2  11        0.47       38.00     20.37 o 
  -3   2  11      142.48       86.57     31.00 o 
  -2   2  11      130.54      138.53     16.21 o 
  -1   2  11       95.11       75.50     22.68 o 
   0   2  11      325.27      370.52     23.91 o 
   1   2  11        1.67        9.71     20.50 o 
   2   2  11     1187.87     1206.80     36.95 o 
   3   2  11       55.97       63.81     12.28 o 
   4   2  11      438.72      415.13     22.51 o 
   5   2  11       72.69       58.94     13.51 o 
   6   2  11       94.44      146.77     15.79 o 
   7   2  11        5.18       12.07     17.34 o 
   8   2  11       76.63       99.22     17.27 o 
   9   2  11      137.10      154.05     17.26 o 
  10   2  11       74.64       49.78     26.61 o 
  11   2  11        0.29        0.04     24.41 o 
  -5   3  11        6.93        0.04     26.52 o 
  -4   3  11      121.11      134.59     17.97 o 
  -3   3  11        5.53        0.02     23.71 o 
  -2   3  11      303.12      309.08     23.97 o 
  -1   3  11        1.42       23.55     18.74 o 
   0   3  11      302.02      425.73     25.51 o 
   1   3  11      732.61      726.87     30.51 o 
   2   3  11       56.10       74.10     14.61 o 
   3   3  11       51.74       45.55     11.91 o 
   4   3  11       51.00       64.90     12.21 o 
   5   3  11      651.07      593.97     29.67 o 
   6   3  11       90.44       66.26     15.18 o 
   7   3  11       26.58       35.61     18.66 o 
   8   3  11       37.37       25.92     23.81 o 
   9   3  11       18.18       24.04     20.63 o 
  10   3  11       13.50       31.21     21.41 o 
  11   3  11        6.85       22.28     20.55 o 
  -5   4  11       37.35       29.61     15.57 o 
  -4   4  11       14.26       55.48     14.61 o 
  -3   4  11       27.69       53.22     13.58 o 
  -2   4  11        8.66        0.02     24.42 o 
  -1   4  11      418.56      384.73     34.22 o 
   0   4  11      101.21       97.74     18.02 o 
   1   4  11     1764.19     1951.09     49.96 o 
   2   4  11      110.79      108.34     14.88 o 
   3   4  11      247.31      295.19     20.77 o 
   4   4  11       28.10       34.53     18.31 o 
   5   4  11       18.39       21.71     11.04 o 
   6   4  11      156.86      144.40     26.18 o 
   7   4  11      103.22      106.01     15.24 o 
   8   4  11        5.61       15.00     20.73 o 
   9   4  11       39.32       61.73     13.78 o 
  10   4  11        8.49        5.65     22.63 o 
  11   4  11      190.20      210.03     29.75 o 
  -5   5  11      152.22      191.00     21.98 o 
  -4   5  11       11.73        0.04     23.05 o 
  -3   5  11      380.24      349.96     25.88 o 
  -2   5  11       27.80       20.13     21.47 o 
  -1   5  11      112.71      119.30     17.60 o 
   0   5  11       33.22       45.61     23.49 o 
   1   5  11       39.04       41.96     22.84 o 
   2   5  11      252.20      300.62     22.36 o 
   3   5  11     1720.87     1614.64     50.47 o 
   4   5  11       92.36      144.78     14.92 o 
   5   5  11      113.12      174.92     15.70 o 
   6   5  11        7.04        8.36     18.80 o 
   7   5  11       45.86       85.15     13.05 o 
   8   5  11        1.56        0.02     23.09 o 
   9   5  11       85.15       93.47     27.81 o 
  10   5  11      118.22       73.08     30.56 o 
  11   5  11        7.46        0.04     24.30 o 
  -5   6  11        0.35       10.53     21.84 o 
  -4   6  11        3.39       38.91     20.86 o 
  -3   6  11       54.28       38.42     23.71 o 
  -2   6  11       11.92       18.05     21.92 o 
  -1   6  11      384.64      330.00     23.21 o 
   0   6  11       71.35       77.50     13.88 o 
   1   6  11      543.43      594.74     28.70 o 
   2   6  11      134.88      149.75     17.69 o 
   3   6  11       81.73      101.20     14.39 o 
   4   6  11       72.12       65.80     22.41 o 
   5   6  11       70.33      123.73     14.85 o 
   6   6  11      700.41      652.33     29.24 o 
   7   6  11      531.96      444.32     35.70 o 
   8   6  11      255.25      208.70     28.65 o 
   9   6  11       28.32       27.95     13.94 o 
  10   6  11        6.24        8.68     19.26 o 
  11   6  11       10.49        0.04     26.17 o 
  -4   7  11        3.23       27.00     19.67 o 
  -3   7  11      183.77      167.87     19.18 o 
  -2   7  11        4.78        0.89     21.22 o 
  -1   7  11       18.73       18.61     22.57 o 
   0   7  11       84.01       84.78     16.79 o 
   1   7  11      159.60      194.96     19.37 o 
   2   7  11      482.64      443.00     25.75 o 
   3   7  11       12.62       10.27     19.07 o 
   4   7  11      232.23      205.77     19.14 o 
   5   7  11        4.58        0.02     21.67 o 
   6   7  11       78.66       81.33     13.88 o 
   7   7  11       12.16        0.84     22.11 o 
   8   7  11      134.65       88.53     27.99 o 
   9   7  11        0.74        0.04     23.14 o 
  10   7  11        2.67        0.04     25.86 o 
  11   7  11        6.60       15.77     26.72 o 
  -4   8  11       18.65       44.51     22.99 o 
  -3   8  11       14.53        0.04     22.64 o 
  -2   8  11      178.03      173.09     20.09 o 
  -1   8  11       29.00       13.27     22.48 o 
   0   8  11      130.54      167.89     20.40 o 
   1   8  11        2.81        0.02     22.71 o 
   2   8  11      271.65      282.79     22.26 o 
   3   8  11        0.49        0.02     22.97 o 
   4   8  11       29.53       23.71     18.99 o 
   5   8  11       77.49       60.70     12.93 o 
   6   8  11       48.08       33.03     23.78 o 
   7   8  11       65.59       65.79     23.78 o 
   8   8  11       92.44      112.91     18.23 o 
   9   8  11        1.01        0.04     23.36 o 
  10   8  11       21.58       64.63     14.04 o 
  -3   9  11        2.12        0.04     23.08 o 
  -2   9  11        1.11        0.97     20.63 o 
  -1   9  11       19.22        0.04     21.93 o 
   0   9  11       67.43       88.60     15.71 o 
   1   9  11      151.35       67.50     33.49 o 
   2   9  11       33.19       57.89     23.32 o 
   3   9  11       49.79       41.29     24.33 o 
   4   9  11      319.55      359.54     25.52 o 
   5   9  11        1.72       25.33     17.89 o 
   6   9  11       52.78       50.91     27.20 o 
   7   9  11       59.01       72.38     13.52 o 
   8   9  11        6.74       27.95     20.43 o 
   9   9  11       66.90       30.14     29.65 o 
  10   9  11       22.82       14.84     22.82 o 
  -2  10  11       32.93       46.30     24.24 o 
  -1  10  11       19.90       15.77     18.32 o 
   0  10  11       70.30       87.58     29.33 o 
   1  10  11       51.00       27.10     29.55 o 
   2  10  11       52.15       30.73     27.39 o 
   3  10  11       92.10      127.88     15.95 o 
   4  10  11        1.66        0.04     22.29 o 
   5  10  11       80.66       99.22     26.67 o 
   6  10  11        3.10        0.04     22.93 o 
   7  10  11      225.99      217.69     21.67 o 
   8  10  11       64.87       20.30     25.88 o 
   9  10  11        1.65        0.04     26.88 o 
  -1  11  11       55.71       88.44     16.79 o 
   0  11  11        0.12       26.95     19.25 o 
   1  11  11      116.66      101.70     30.57 o 
   2  11  11       19.42       19.47     20.73 o 
   3  11  11       60.30      116.83     19.21 o 
   4  11  11       21.95       30.52     21.60 o 
   5  11  11        3.82       11.87     21.93 o 
   6  11  11        9.11       12.09     20.94 o 
   7  11  11        0.75       14.60     13.07 o 
   2  12  11       51.28       63.40     25.35 o 
   3  12  11        1.37       18.12     21.51 o 
   4  12  11        1.87        0.04     27.32 o 
   5  12  11       91.31       81.00     19.96 o 
   3  -4  12       28.46       33.94     26.29 o 
   0  -3  12      109.35      115.23     20.45 o 
   1  -3  12       67.13       51.56     18.50 o 
   2  -3  12        9.48        0.02     29.67 o 
   3  -3  12       32.24       11.71     24.99 o 
   4  -3  12        1.55        0.04     25.30 o 
   5  -3  12       14.68       22.81     25.03 o 
   6  -3  12       27.57        0.04     26.38 o 
  -2  -2  12        4.13        0.04     31.81 o 
  -1  -2  12       75.38       84.73     32.60 o 
   0  -2  12       20.40       21.61     24.17 o 
   1  -2  12       15.91       16.38     22.81 o 
   2  -2  12       41.75       11.11     26.13 o 
   3  -2  12        0.06        0.04     24.86 o 
   4  -2  12        4.51        0.02     25.91 o 
   5  -2  12      119.31      107.74     31.04 o 
   6  -2  12      169.02      164.53     29.95 o 
   7  -2  12      133.00      125.65     19.98 o 
   8  -2  12        5.82        0.04     27.46 o 
  -3  -1  12        1.24       33.62     26.16 o 
  -2  -1  12       11.87       33.23     21.03 o 
  -1  -1  12       74.40       59.59     26.62 o 
   0  -1  12       47.78       59.66     28.13 o 
   1  -1  12       55.25       24.31     26.54 o 
   2  -1  12      149.99      103.87     17.18 o 
   3  -1  12       97.73      127.08     17.56 o 
   4  -1  12       38.69       18.23     25.54 o 
   5  -1  12      142.06      207.43     19.97 o 
   6  -1  12       62.27       72.90     16.98 o 
   7  -1  12        8.96        0.02     27.78 o 
   8  -1  12        4.15       38.84     21.47 o 
   9  -1  12       62.29       74.51     16.47 o 
  -3   0  12       81.64       56.03     29.97 o 
  -2   0  12       90.95       41.56     27.21 o 
  -1   0  12      593.85      560.22     43.51 o 
   0   0  12        4.50        0.99     24.43 o 
   1   0  12       18.96       46.04     24.42 o 
   2   0  12      110.24      126.42     27.75 o 
   3   0  12      324.01      354.55     35.37 o 
   4   0  12      184.09      184.42     20.22 o 
   5   0  12        7.46       31.48     18.04 o 
   6   0  12       50.86       54.94     13.62 o 
   7   0  12        0.08        0.04     23.60 o 
   8   0  12       19.16       25.92     20.96 o 
   9   0  12        4.59       11.11     20.95 o 
  10   0  12        3.19        0.04     26.26 o 
  -4   1  12       19.33       37.66     22.34 o 
  -3   1  12       24.88        0.02     29.16 o 
  -2   1  12      174.45      114.35     34.84 o 
  -1   1  12        7.27       43.00     22.26 o 
   0   1  12      357.25      358.81     26.96 o 
   1   1  12       15.18        1.86     23.21 o 
   2   1  12      318.74      288.46     22.78 o 
   3   1  12        0.19       16.98     19.54 o 
   4   1  12       62.81       91.94     15.06 o 
   5   1  12       74.84       36.97     24.54 o 
   6   1  12        7.66       15.40     19.66 o 
   7   1  12       88.68       21.33     22.74 o 
   8   1  12        7.77        9.27     23.99 o 
   9   1  12       41.88       24.45     23.85 o 
  10   1  12       12.65       33.87     23.23 o 
  -4   2  12      155.08      188.55     20.95 o 
  -3   2  12        1.77       17.47     18.88 o 
  -2   2  12      188.95      171.43     33.40 o 
  -1   2  12       91.32       48.09     25.26 o 
   0   2  12      413.14      442.84     28.65 o 
   1   2  12      123.01      147.08     17.65 o 
   2   2  12        4.35        2.56     19.84 o 
   3   2  12      192.92      184.40     18.54 o 
   4   2  12        5.32        0.02     21.08 o 
   5   2  12       48.12       66.28     12.80 o 
   6   2  12        9.81       16.62     21.18 o 
   7   2  12       34.71       44.94     23.54 o 
   8   2  12      230.50      242.29     22.86 o 
   9   2  12       12.86       21.97     22.05 o 
  10   2  12        8.35       17.07     24.93 o 
  -4   3  12       15.73        2.03     25.58 o 
  -3   3  12        1.10        0.04     24.36 o 
  -2   3  12        0.51       19.92     17.70 o 
  -1   3  12      139.55      137.50     18.53 o 
   0   3  12       54.29       78.86     15.71 o 
   1   3  12       14.14       21.15     24.04 o 
   2   3  12      318.64      312.40     21.83 o 
   3   3  12      243.77      249.76     20.42 o 
   4   3  12      415.10      442.92     26.39 o 
   5   3  12      289.16      266.75     20.18 o 
   6   3  12       11.30        0.02     21.32 o 
   7   3  12      178.79      198.20     18.09 o 
   8   3  12       16.78        0.02     26.12 o 
   9   3  12       37.00       32.86     21.31 o 
  10   3  12       11.13        0.04     25.81 o 
  11   3  12        2.67        0.04     24.99 o 
  -4   4  12      116.67       97.73     19.08 o 
  -3   4  12        0.53       26.83     20.29 o 
  -2   4  12       66.94       55.07     25.22 o 
  -1   4  12       12.96       31.89     10.98 o 
   0   4  12      207.62      265.99     22.38 o 
   1   4  12       11.91        0.02     23.42 o 
   2   4  12      105.08      138.18     17.34 o 
   3   4  12      120.00      114.11     15.50 o 
   4   4  12        3.22        1.57     22.00 o 
   5   4  12      367.54      444.66     23.59 o 
   6   4  12      194.36      163.54     17.32 o 
   7   4  12        2.31       31.18     19.72 o 
   8   4  12       42.36       15.02     21.96 o 
   9   4  12        4.11       22.32     22.68 o 
  10   4  12       10.48        4.92     25.38 o 
  11   4  12       15.49        0.04     23.71 o 
  -4   5  12        6.89       15.15     13.14 o 
  -3   5  12       68.11       75.02     16.14 o 
  -2   5  12        0.55        6.87     11.51 o 
  -1   5  12      310.07      296.63     22.54 o 
   0   5  12      344.40      305.34     28.11 o 
   1   5  12      239.63      265.28     23.51 o 
   2   5  12       94.44       97.40     15.04 o 
   3   5  12      131.17       86.41     15.04 o 
   4   5  12      116.64       82.93     13.20 o 
   5   5  12        6.26       27.69     10.42 o 
   6   5  12      121.96       40.78     26.69 o 
   7   5  12       66.58       95.55     15.86 o 
   8   5  12       21.26       25.75     21.73 o 
   9   5  12      124.22      116.57     27.10 o 
  10   5  12        1.53        0.04     24.06 o 
  11   5  12        5.91        0.04     23.60 o 
  -4   6  12       15.54        0.04     25.16 o 
  -3   6  12       21.55        4.90     25.29 o 
  -2   6  12       20.06       52.99     13.77 o 
  -1   6  12        9.50       17.65     23.01 o 
   0   6  12      183.14      190.08     20.54 o 
   1   6  12        3.32        0.02     22.51 o 
   2   6  12       86.84       47.55     24.99 o 
   3   6  12      153.11      130.23     15.96 o 
   4   6  12      225.15      182.46     19.98 o 
   5   6  12      185.90      231.79     18.09 o 
   6   6  12      257.82      227.14     19.61 o 
   7   6  12       38.87       69.73     22.95 o 
   8   6  12       90.86       78.47     25.14 o 
   9   6  12        5.78        0.04     22.36 o 
  10   6  12       93.64       96.95     27.51 o 
  11   6  12      127.61       97.60     32.39 o 
  -3   7  12        5.29        0.04     25.91 o 
  -2   7  12      146.19      104.25     19.35 o 
  -1   7  12      139.44      132.60     18.11 o 
   0   7  12       18.01       29.04     21.86 o 
   1   7  12       24.41       16.72     28.58 o 
   2   7  12      119.29      139.57     16.61 o 
   3   7  12       62.40       78.39     16.02 o 
   4   7  12      104.82       71.51     25.72 o 
   5   7  12       25.76       66.23     13.50 o 
   6   7  12      377.25      333.84     25.38 o 
   7   7  12       24.36        0.02     23.72 o 
   8   7  12       32.41       61.94     25.43 o 
   9   7  12        8.13       32.54     14.81 o 
  10   7  12       13.49        7.13     23.85 o 
  -3   8  12        0.07        0.04     23.10 o 
  -2   8  12       19.48       18.69     22.62 o 
  -1   8  12        0.01        0.04     23.57 o 
   0   8  12       43.14       78.73     15.86 o 
   1   8  12        0.05        0.02     22.18 o 
   2   8  12      411.72      438.18     24.99 o 
   3   8  12        7.84       14.99     20.24 o 
   4   8  12       37.19       50.78     14.59 o 
   5   8  12       88.22       91.20     16.01 o 
   6   8  12       21.52       16.01     22.63 o 
   7   8  12       74.04       64.98     14.81 o 
   8   8  12        1.30        0.04     22.17 o 
   9   8  12       87.30       62.71     25.03 o 
  10   8  12       17.20       28.45     12.40 o 
  -2   9  12       79.30       63.73     18.93 o 
  -1   9  12        7.91        0.98     23.48 o 
   0   9  12      105.47      108.75     20.04 o 
   1   9  12       45.62       49.24     25.61 o 
   2   9  12        9.92       13.38     21.22 o 
   3   9  12      142.02      126.94     17.77 o 
   4   9  12       27.15        0.02     24.89 o 
   5   9  12       54.47       71.63     12.95 o 
   6   9  12        6.70       13.04     20.69 o 
   7   9  12        2.22        0.04     22.92 o 
   8   9  12       96.75       89.42     18.48 o 
   9   9  12        1.36       34.08     21.24 o 
  -1  10  12       21.96       40.27     21.39 o 
   0  10  12        4.34        7.75     24.43 o 
   1  10  12        2.61        0.02     29.41 o 
   2  10  12        0.13        2.01     19.13 o 
   3  10  12        0.71        0.04     23.02 o 
   4  10  12       42.18       32.69     26.40 o 
   5  10  12        5.23       21.21     18.82 o 
   6  10  12        7.61        4.91     21.60 o 
   7  10  12      103.82      120.62     26.40 o 
   8  10  12        2.52        0.04     26.93 o 
   0  11  12       72.93       68.66     17.46 o 
   1  11  12        0.81       42.34     21.38 o 
   2  11  12        0.65        0.04     23.33 o 
   3  11  12      239.49      228.74     22.18 o 
   4  11  12       41.95        0.04     27.77 o 
   5  11  12        5.96        0.04     27.78 o 
   6  11  12        1.28        0.04     25.27 o 
   7  11  12        8.87       16.95     22.88 o 
   1  -2  13       48.84       60.42     15.40 o 
   2  -2  13       24.23       18.63     27.88 o 
   3  -2  13       33.61       83.62     17.60 o 
   4  -2  13        2.25       27.40     23.90 o 
   5  -2  13        5.50        0.04     27.36 o 
   6  -2  13        1.19        1.12     20.42 o 
  -1  -1  13       76.54       98.08     21.16 o 
   0  -1  13        1.28        0.04     25.79 o 
   1  -1  13       63.04       77.35     16.66 o 
   2  -1  13       38.48       17.75     30.57 o 
   3  -1  13        0.91       35.22     21.33 o 
   4  -1  13       11.12        0.04     26.37 o 
   5  -1  13        5.28        0.04     25.73 o 
   6  -1  13       34.72       70.69     22.10 o 
   7  -1  13       28.43       34.99     13.83 o 
  -2   0  13        5.90       28.33     20.64 o 
  -1   0  13       36.23       40.40     24.94 o 
   0   0  13        3.03        0.02     31.44 o 
   1   0  13        4.18        0.04     24.31 o 
   2   0  13        0.10        0.02     27.58 o 
   3   0  13       12.59       16.44     23.44 o 
   4   0  13       95.75       65.65     25.16 o 
   5   0  13        0.93       27.52     22.03 o 
   6   0  13       56.20       51.48     15.31 o 
   7   0  13        7.42        0.04     24.20 o 
   8   0  13       10.18       16.36     24.74 o 
  -2   1  13        1.94        6.12     23.83 o 
  -1   1  13       13.03       70.87     13.84 o 
   0   1  13       83.93       61.11     31.04 o 
   1   1  13        1.61       33.46     25.51 o 
   2   1  13       15.67       36.74     21.37 o 
   3   1  13       25.78       30.73     25.54 o 
   4   1  13      475.47      424.92     26.97 o 
   5   1  13       49.06       48.43     24.91 o 
   6   1  13      170.53      178.42     20.24 o 
   7   1  13        0.60       14.31     17.72 o 
   8   1  13        1.04        0.04     21.92 o 
   9   1  13       35.13        0.04     27.81 o 
  -3   2  13        0.83        0.04     27.14 o 
  -2   2  13        9.67       10.98     24.65 o 
  -1   2  13       36.04       41.09     23.66 o 
   0   2  13        3.64        0.02     26.76 o 
   1   2  13       53.75       67.49     15.69 o 
   2   2  13      424.31      507.91     28.17 o 
   3   2  13      429.47      382.40     28.71 o 
   4   2  13        8.27       15.04     23.02 o 
   5   2  13       58.53       16.85     25.06 o 
   6   2  13       43.67        5.41     26.13 o 
   7   2  13       53.01        3.70     26.96 o 
   8   2  13       10.24       30.84     19.79 o 
   9   2  13        3.21        2.01     22.83 o 
  10   2  13        0.67       42.72     13.33 o 
  -3   3  13        5.20       20.77     22.52 o 
  -2   3  13      192.76      214.52     22.57 o 
  -1   3  13      409.09      306.50     28.53 o 
   0   3  13        1.00        0.02     26.12 o 
   1   3  13      173.98      193.44     20.09 o 
   2   3  13       66.38       28.46     28.46 o 
   3   3  13       31.71       28.26     22.21 o 
   4   3  13      274.51      233.50     21.33 o 
   5   3  13       19.27        0.02     24.37 o 
   6   3  13        9.76       37.05     11.98 o 
   7   3  13       55.16       37.32     24.11 o 
   8   3  13        0.88       31.46     10.29 o 
   9   3  13       54.68        3.96     29.34 o 
  10   3  13        5.53        0.04     24.43 o 
  -3   4  13      159.53      111.67     33.80 o 
  -2   4  13        8.92        8.88     14.47 o 
  -1   4  13       20.90       31.70     13.34 o 
   0   4  13       26.47        0.02     27.87 o 
   1   4  13       32.02        0.02     27.71 o 
   2   4  13       72.65       32.66     27.32 o 
   3   4  13      233.57      248.02     21.89 o 
   4   4  13      120.01       53.16     26.18 o 
   5   4  13       96.02       67.99     25.23 o 
   6   4  13        0.30        0.02     21.77 o 
   7   4  13      523.27      452.75     43.56 o 
   8   4  13      154.25      136.13     29.01 o 
   9   4  13       40.98       62.78     14.26 o 
  10   4  13       27.70       45.33     23.59 o 
  -3   5  13        0.65       35.42     11.97 o 
  -2   5  13       24.28       30.98     14.54 o 
  -1   5  13       26.50       17.84     21.60 o 
   0   5  13       14.10       31.13     20.61 o 
   1   5  13      132.98      131.63     20.00 o 
   2   5  13       20.79        0.02     27.17 o 
   3   5  13      321.42      330.88     23.54 o 
   4   5  13      380.51      343.70     23.65 o 
   5   5  13      131.66      160.54     21.14 o 
   6   5  13        1.75        0.02     24.31 o 
   7   5  13       13.80       39.73     20.67 o 
   8   5  13        8.30       28.19     20.58 o 
   9   5  13        2.69        0.04     23.34 o 
  10   5  13      125.38       78.71     16.60 o 
  -3   6  13       23.79       11.55     25.96 o 
  -2   6  13        1.93        0.04     25.26 o 
  -1   6  13       90.07      122.23     16.60 o 
   0   6  13       17.68        0.02     29.11 o 
   1   6  13       53.49       69.80     15.31 o 
   2   6  13      246.21      237.16     22.92 o 
   3   6  13       36.17       70.14     20.41 o 
   4   6  13      181.04      151.14     19.02 o 
   5   6  13       19.30       24.44     20.25 o 
   6   6  13      163.12      173.64     21.20 o 
   7   6  13       54.30       98.75     14.21 o 
   8   6  13       10.33        4.76     22.18 o 
   9   6  13        3.75        0.04     22.77 o 
  10   6  13        0.08        1.04     24.19 o 
  -2   7  13       84.57      108.96     18.64 o 
  -1   7  13        1.58        9.74     22.83 o 
   0   7  13       85.61      106.63     17.92 o 
   1   7  13        0.35        0.02     23.48 o 
   2   7  13       84.25      113.44     17.02 o 
   3   7  13        2.09        0.02     23.42 o 
   4   7  13       10.01       18.72     19.95 o 
   5   7  13        1.52        0.89     20.18 o 
   6   7  13      106.67       95.88     17.52 o 
   7   7  13        3.18        0.04     23.01 o 
   8   7  13        4.74        0.04     22.50 o 
   9   7  13       26.55        3.02     23.45 o 
  10   7  13        2.17       13.73     23.46 o 
  -2   8  13       31.44       33.42     23.64 o 
  -1   8  13       23.67       27.07     22.58 o 
   0   8  13       19.50       41.83     23.71 o 
   1   8  13        2.17       12.27     22.68 o 
   2   8  13       15.50       42.68     21.57 o 
   3   8  13       68.86       46.91     14.55 o 
   4   8  13       83.16       67.22     25.43 o 
   5   8  13       13.91        5.52     20.96 o 
   6   8  13       44.31       67.74     15.71 o 
   7   8  13        2.35       16.33     20.75 o 
   8   8  13       44.65       45.87     28.66 o 
   9   8  13       41.89       48.56     13.60 o 
  -1   9  13       16.99       39.52     20.74 o 
   0   9  13       89.17       80.26     28.89 o 
   1   9  13       19.90        0.04     26.95 o 
   2   9  13       16.20        1.01     28.26 o 
   3   9  13       30.46       33.31     25.25 o 
   4   9  13        6.38       14.41     23.21 o 
   5   9  13       49.54       49.98     26.18 o 
   6   9  13        0.33        0.04     24.56 o 
   7   9  13       50.76       70.80     13.89 o 
   8   9  13       11.53        0.04     27.09 o 
   0  10  13       29.08       34.90     24.68 o 
   1  10  13       55.57       50.88     30.60 o 
   2  10  13        1.61       10.55     22.63 o 
   3  10  13       49.72       81.12     15.13 o 
   4  10  13        7.22        0.04     23.14 o 
   5  10  13       52.33       64.89     15.43 o 
   6  10  13       10.52       39.77     20.37 o 
   7  10  13        0.40        0.04     24.80 o 
   3  11  13       11.12       14.03     23.96 o 
   4  11  13       99.54       80.45     16.51 o 
   5  11  13        7.07        0.04     28.84 o 
   3  -1  14      111.87      124.25     20.53 o 
   4  -1  14       12.24       36.07     25.51 o 
   5  -1  14        7.87        0.04     27.51 o 
   1   0  14       31.57       51.46     29.72 o 
   2   0  14      148.11      108.16     38.92 o 
   3   0  14        1.64       28.39     22.97 o 
   4   0  14      103.85      117.08     18.16 o 
   5   0  14        0.72        0.04     23.60 o 
   6   0  14       21.85        0.04     25.87 o 
   7   0  14       20.20        0.04     27.79 o 
   0   1  14      286.34      291.08     28.97 o 
   1   1  14       25.85       37.61     25.07 o 
   2   1  14       26.44       11.62     24.09 o 
   3   1  14      133.81      158.56     21.98 o 
   4   1  14       20.87       25.87     24.89 o 
   5   1  14       17.17       34.64     21.80 o 
   6   1  14        1.47        0.04     25.48 o 
   7   1  14        0.04        0.04     25.75 o 
   8   1  14       73.20       61.14     20.02 o 
  -1   2  14        4.44        1.04     23.45 o 
   0   2  14       69.58       64.71     17.30 o 
   1   2  14        0.93        0.04     25.88 o 
   2   2  14        7.03        0.04     25.88 o 
   3   2  14       49.80       45.77     15.19 o 
   4   2  14        1.79        0.02     26.19 o 
   5   2  14        1.34        7.68     22.50 o 
   6   2  14      175.86      185.86     20.94 o 
   7   2  14      155.82      145.35     29.30 o 
   8   2  14        8.36       17.46     22.89 o 
  -1   3  14        0.15       11.25     22.65 o 
   0   3  14      157.46      171.93     22.69 o 
   1   3  14        3.44        0.02     30.62 o 
   2   3  14        1.31        0.02     29.07 o 
   3   3  14       82.53       53.98     29.34 o 
   4   3  14        6.10       24.96     12.91 o 
   5   3  14       41.10       41.24     15.94 o 
   6   3  14       51.97       59.74     14.99 o 
   7   3  14       12.54        3.89     26.26 o 
   8   3  14        6.73       37.28     19.31 o 
   9   3  14       70.99       64.00     26.36 o 
  -2   4  14        4.47        0.05     23.52 o 
  -1   4  14       15.66       46.94     13.05 o 
   0   4  14        0.47       31.55     20.61 o 
   1   4  14      170.56      186.89     21.05 o 
   2   4  14      169.53      115.46     22.80 o 
   3   4  14      399.27      453.76     27.48 o 
   4   4  14      112.31      132.32     17.15 o 
   5   4  14       17.55       45.62     24.80 o 
   6   4  14       25.02       15.04     24.44 o 
   7   4  14        1.08       16.41     21.51 o 
   8   4  14        8.49        0.04     28.27 o 
   9   4  14       15.67        0.04     30.83 o 
  -1   5  14       31.86       64.88     15.91 o 
   0   5  14        4.57       13.06     21.00 o 
   1   5  14        4.39        0.02     27.00 o 
   2   5  14        2.38        6.91     23.10 o 
   3   5  14      103.74       83.98     15.77 o 
   4   5  14        9.96        0.04     22.45 o 
   5   5  14       50.85       35.77     14.91 o 
   6   5  14        2.08        0.02     25.42 o 
   7   5  14        5.33       29.85     19.76 o 
   8   5  14        4.15       14.94     22.16 o 
   9   5  14        3.57       41.29     23.53 o 
  -1   6  14       52.49       47.77     15.86 o 
   0   6  14       53.65       88.51     16.57 o 
   1   6  14        0.31        0.02     28.45 o 
   2   6  14        0.39        0.04     24.49 o 
   3   6  14       30.18       34.50     26.36 o 
   4   6  14       61.64       38.40     24.26 o 
   5   6  14       15.68       33.73     23.06 o 
   6   6  14        4.46       24.63     19.32 o 
   7   6  14        1.86       27.20     12.07 o 
   8   6  14       47.85       55.19     27.94 o 
   9   6  14       83.19       36.30     29.05 o 
  -1   7  14       14.20       57.20     13.94 o 
   0   7  14        1.25        0.04     28.03 o 
   1   7  14        1.01        0.04     24.62 o 
   2   7  14       54.38       63.28     14.69 o 
   3   7  14       13.04        7.81     23.49 o 
   4   7  14      171.88      202.50     20.25 o 
   5   7  14        0.56       27.66     21.52 o 
   6   7  14       27.91       27.95     24.75 o 
   7   7  14       66.68       48.28     23.91 o 
   8   7  14        8.14        9.17     22.52 o 
   9   7  14       20.79       22.68     13.31 o 
   0   8  14       28.30       59.01     16.87 o 
   1   8  14       17.09       38.18     22.49 o 
   2   8  14       58.48       52.80     28.75 o 
   3   8  14       28.88        0.02     27.34 o 
   4   8  14       29.90        0.04     23.34 o 
   5   8  14       48.45       39.12     24.75 o 
   6   8  14        1.79        0.04     24.05 o 
   7   8  14       34.05       11.11     23.03 o 
   8   8  14        3.67       18.77     22.56 o 
   1   9  14      103.44      113.27     20.84 o 
   2   9  14        5.00        0.04     24.06 o 
   3   9  14        5.83       24.89     21.09 o 
   4   9  14        8.58        6.08     23.68 o 
   5   9  14       34.68       36.44     24.91 o 
   6   9  14        0.81        0.04     24.73 o 
   7   9  14        3.41        0.04     26.03 o 
   3  10  14       20.40       21.54     25.48 o 
   4  10  14        1.75       10.55     21.87 o 
   5  10  14      107.66      124.70     19.74 o 
   6  10  14        6.70       38.29     19.50 o 
   3   1  15        0.55        3.31     25.65 o 
   4   1  15       39.72        0.04     25.57 o 
   5   1  15        4.75        0.05     22.63 o 
   1   2  15       41.40       77.23     16.05 o 
   2   2  15       49.62       25.54     31.47 o 
   3   2  15       82.58       85.78     16.28 o 
   4   2  15       75.81       93.98     25.58 o 
   5   2  15      118.67       76.84     30.88 o 
   6   2  15        9.05       17.07     13.25 o 
   1   3  15       10.62        0.02     32.31 o 
   2   3  15       60.88       46.85     28.27 o 
   3   3  15        0.01       20.95     22.70 o 
   4   3  15       16.90        0.04     27.55 o 
   5   3  15       76.37       84.29     15.13 o 
   6   3  15        9.32        5.11     24.51 o 
   7   3  15       17.95        0.04     29.84 o 
   0   4  15        1.63       23.54     22.02 o 
   1   4  15       63.50       13.59     31.27 o 
   2   4  15        5.59        9.65     22.99 o 
   3   4  15       19.16        0.04     26.49 o 
   4   4  15       30.83        3.02     27.65 o 
   5   4  15       45.58       28.12     29.59 o 
   6   4  15       64.25       40.40     23.68 o 
   7   4  15       51.35       45.36     29.04 o 
   8   4  15        4.07        0.04     24.58 o 
   0   5  15        0.73       15.26     25.26 o 
   1   5  15        7.41       49.46     16.82 o 
   2   5  15       31.81       55.27     15.89 o 
   3   5  15       99.35      147.31     18.21 o 
   4   5  15       13.47       33.46     13.82 o 
   5   5  15        2.57        0.04     24.25 o 
   6   5  15       36.06       42.25     25.48 o 
   7   5  15        7.18        0.04     27.71 o 
   8   5  15       60.17       83.07     16.09 o 
   1   6  15        9.10        0.04     29.23 o 
   2   6  15       40.26        8.57     31.15 o 
   3   6  15       19.52       39.23     22.09 o 
   4   6  15       28.64       80.48     15.73 o 
   5   6  15        1.65       17.07     20.24 o 
   6   6  15        5.62       12.14     22.42 o 
   7   6  15       32.02        9.27     24.12 o 
   8   6  15        4.42       15.91     22.87 o 
   1   7  15        2.86        3.45     22.78 o 
   2   7  15        9.21        0.04     27.22 o 
   3   7  15        4.73       10.47     23.87 o 
   4   7  15        3.18        4.09     21.02 o 
   5   7  15        0.06        0.04     24.64 o 
   6   7  15        2.77        6.14     23.26 o 
   7   7  15        3.96        0.04     25.36 o 
   2   8  15       19.30       61.59     16.40 o 
   3   8  15        0.48        0.04     22.56 o 
   4   8  15       57.56       82.62     17.54 o 
   5   8  15        5.43        1.04     20.50 o 
   6   8  15       17.12       43.93     24.57 o 
   7   8  15       13.89       62.70     24.68 o 
   4   9  15        0.88        0.04     27.91 o 
   5   9  15       23.81       35.23     24.87 o 
                                                 
